# Supplementary material for: De Novo Transcriptome Meta-Assembly of the Mixotrophic Freshwater Microalga Euglena gracilis
Source: Genes (Basel). 2021 May 29;12(6):842. doi: 10.3390/genes12060842 (PMC8227486; doi:10.3390/genes12060842)
Supplement: Supplementary file 1 [file genes-12-00842-s001.zip]

Archive with 18 entries (15 files):
- Cordoba-2021-Euglena-Supplementary-Materials-v2/
- Cordoba-2021-Euglena-Supplementary-Materials-v2/Cordoba-2021-Euglena-HTML-S3-Krona-cpETC.html
- __MACOSX/
- __MACOSX/Cordoba-2021-Euglena-Supplementary-Materials-v2/
- __MACOSX/Cordoba-2021-Euglena-Supplementary-Materials-v2/._Cordoba-2021-Euglena-HTML-S3-Krona-cpETC.html
- Cordoba-2021-Euglena-Supplementary-Materials-v2/Cordoba-2021-Euglena-HTML-S1-Krona-global.html
- __MACOSX/Cordoba-2021-Euglena-Supplementary-Materials-v2/._Cordoba-2021-Euglena-HTML-S1-Krona-global.html
- Cordoba-2021-Euglena-Supplementary-Materials-v2/Cordoba-2021-Euglena-Archive-S1-rRNA-reports.tgz
- __MACOSX/Cordoba-2021-Euglena-Supplementary-Materials-v2/._Cordoba-2021-Euglena-Archive-S1-rRNA-reports.tgz
- Cordoba-2021-Euglena-Supplementary-Materials-v2/.DS_Store
- __MACOSX/Cordoba-2021-Euglena-Supplementary-Materials-v2/._.DS_Store
- Cordoba-2021-Euglena-Supplementary-Materials-v2/Cordoba-2021-Euglena-HTML-S2-Krona-mtETC.html
- __MACOSX/Cordoba-2021-Euglena-Supplementary-Materials-v2/._Cordoba-2021-Euglena-HTML-S2-Krona-mtETC.html
- Cordoba-2021-Euglena-Supplementary-Materials-v2/Cordoba-2021-Euglena-Supplemental-Tables-v2.xlsx
- __MACOSX/Cordoba-2021-Euglena-Supplementary-Materials-v2/._Cordoba-2021-Euglena-Supplemental-Tables-v2.xlsx
- Cordoba-2021-Euglena-Supplementary-Materials-v2/Cordoba-2021-Euglena-Supplemental-Figures-v2.pptx
- __MACOSX/Cordoba-2021-Euglena-Supplementary-Materials-v2/._Cordoba-2021-Euglena-Supplemental-Figures-v2.pptx
- __MACOSX/._Cordoba-2021-Euglena-Supplementary-Materials-v2
