# Supplementary material for: De Novo Transcriptome Meta-Assembly of the Mixotrophic Freshwater Microalga Euglena gracilis
Source: Genes (Basel). 2021 May 29;12(6):842. doi: 10.3390/genes12060842 (PMC8227486; doi:10.3390/genes12060842)
Supplement: Supplementary file 1 [file genes-12-00842-s001.zip › Cordoba-2021-Euglena-Supplementary-Materials-v2/Cordoba-2021-Euglena-Supplemental-Tables-v2.xlsx]

## Sheet: Overview
The following supplemental tables are available in this file:
S1a	Pairwise overlap between the new consensus transcriptome and two publicly available transcriptomes (TSA). Statistics were obtained with CD-HIT-2D and TBLASTN.
S1b	Global overlap between the three public transcriptomes. Statistics were obtained with CD-HIT-EST.
S2	Annotation of the 49,922 predicted non-redundant protein-encoding genes. Annotation was carried out using a mixture of HMMER, BLAST and PSI-BLAST searches, both at the functional (EggNOG, Swiss-Prot, NCBI nr, GO and KO) and taxonomic lineages (MEGAN-like algorithm against a custom database).
S3	List of 392 genes corresponding to carbohydrate-active enzymes.
S4	List of 380 genes involved in visual perception processes and photoresponse.
S5	List of 164 GO slim terms generated by the Slim Mapper tool of The Saccharomyces Genome Database.
S6	List of 64 contaminant transcripts (of which 23 false positives, shown on a white background) persisting in the final consensus transcriptome.
S7	Expression values in transcripts per kilobase million (TPM). Columns correspond to 23 individual samples (5 studies) and rows to expression data pooled per gene (49,922).
S8	Composition of the 9 hubs identified by the MCODE algorithm among the 119 nodes (436 genes) of the ontology network built for the 2500 most variable genes in terms of expression.
S9	Taxonomic analysis of the 9 hubs in the ontology network. Affiliations are expressed as last common ancestors (LCAs) following our MEGAN-like algorithm.
S10	Composition of the 5 clusters in the gene co-expression network (631 out of 2500 genes) with significantly overrepresented ontological terms.
S11	Expression values (in TPM) of 133 genes involved in photosynthetic and respiratory electron transfer chains.

## Sheet: S1a. TSA Overlap (2D)
accession	word-size	identity	number	percentage
GEFR01	2	0.4	47445 + (18870)	62% + (24.8%)
GEFR01	2	0.5	39025	0.51
GEFR01	3	0.5	39013	0.51
GEFR01	3	0.6	36291	0.48
GEFR01	4	0.6	36292	0.48
GEFR01	4	0.7	33870	0.45
GEFR01	5	0.7	33870	0.45
GEFR01	5	0.9	28386	0.37
GDJR01	2	0.4	97462 + (27152)	74% + (20.5%)
GDJR01	2	0.5	83354	0.63
GDJR01	3	0.5	83330	0.63
GDJR01	3	0.6	77411	0.59
GDJR01	4	0.6	77407	0.59
GDJR01	4	0.7	71173	0.54
GDJR01	5	0.7	71171	0.54
GDJR01	5	0.9	54004	0.41

## Sheet: S1b. TSA Overlap (3D)
	presence			representation
combination	GEFR01	GDJR01	HBDM01	GEFR01	GDJR01	HBDM01
GEFR01:GDJR01:HBDM01	24164	24164	24164	4714	8578	10872
GEFR01:GDJR01	4798	4798	0	3004	1794	0
GEFR01:HBDM01	7007	0	7007	1941	0	5066
GDJR01:HBDM01	0	10021	10021	0	4180	5841
GEFR01	29775	0	0	29775	0	0
GDJR01	0	27058	0	0	27058	0
HBDM01	0	0	19028	0	0	19028
TOTAL	65744	66041	60220	39434	41610	40807
GRAND TOTAL						121851

## Sheet: S2. Annotation
ID	eggnog_id	eggnog_gene	uniprot_id	uniprot_gene	genebank_id	genebank_gene	GO	KO	LCA	Encoded
EUGGR000001t1			Q9W0A0	Protein draper			GO:0001786,GO:0001891,GO:0005737,GO:0005886,GO:0005938,GO:0006909,GO:0006911,GO:0008345,GO:0016021,GO:0016322,GO:0030054,GO:0030424,GO:0031224,GO:0035071,GO:0035212,GO:0042742,GO:0043277,GO:0043652,GO:0045211,GO:0045335,GO:0048190,GO:0048678,GO:0060100,GO:0098794,GO:1904396		cellular organisms; Eukaryota; Euglenozoa; Kinetoplastida; Bodonidae; Bodo; Bodo saltans	nc
EUGGR000002t1									cellular organisms; Eukaryota; Alveolata; Chromerida; Chromera; Chromera velia; Chromera velia CCMP2878	nc
EUGGR000003t1										nc
EUGGR000004t1										nc
EUGGR000005t1	5691.AAZ10130	dynein heavy chain	Q39575	Dynein gamma chain, flagellar outer arm	XM_009309843.1	Trypanosoma grayi putative dynein heavy chain partial mRNA		K10408,K10413	cellular organisms; Eukaryota	nc
EUGGR000006t1									cellular organisms; Eukaryota	nc
EUGGR000007t1	8128.ENSONIP00000006408	dynein cytoplasmic 2 heavy chain 1	Q27802	Cytoplasmic dynein 2 heavy chain 1 (Dynein heavy chain isotype 1B)			GO:0003777,GO:0005524,GO:0005737,GO:0005874,GO:0005886,GO:0005929,GO:0007018,GO:0007275,GO:0030030,GO:0030286	K10414	cellular organisms; Eukaryota	nc
EUGGR000008t1	5691.EAN79295	dynein heavy chain	Q39565	Dynein beta chain, flagellar outer arm				K10408,K10413	cellular organisms; Eukaryota; Euglenozoa; Kinetoplastida; Trypanosomatidae	nc
EUGGR000009t1									cellular organisms	nc
EUGGR000010t1	5691.AAQ15985	heavy chain	Q63170	Dynein heavy chain 7, axonemal (Axonemal beta dynein heavy chain 7) (Axonemal dynein heavy chain b) (Ciliary dynein heavy chain 7) (Dynein-like protein 7)			GO:0003341,GO:0005509,GO:0005524,GO:0005874,GO:0007018,GO:0008569,GO:0030286,GO:0036156,GO:0036159,GO:0045503,GO:0045505,GO:0051959	K10408	cellular organisms; Eukaryota	nc
EUGGR000011t1	5306.JGI75630	fatty acid synthase	P15368	Fatty acid synthase subunit alpha (EC 2.3.1.86) [Includes: Acyl carrier; 3-oxoacyl-[acyl-carrier-protein] reductase (EC 1.1.1.100) (Beta-ketoacyl reductase); 3-oxoacyl-[acyl-carrier-protein] synthase (EC 2.3.1.41) (Beta-ketoacyl synthase)]			GO:0001676,GO:0003674,GO:0003824,GO:0004312,GO:0004315,GO:0004316,GO:0005575,GO:0005622,GO:0005623,GO:0005737,GO:0005739,GO:0005829,GO:0005835,GO:0006082,GO:0006629,GO:0006631,GO:0006633,GO:0007088,GO:0007346,GO:0008150,GO:0008152,GO:0008610,GO:0008897,GO:0009058,GO:0009987,GO:0010564,GO:0016053,GO:0016491,GO:0016614,GO:0016616,GO:0016740,GO:0016746,GO:0016747,GO:0016772,GO:0016780,GO:0019748,GO:…	K00667,K00668	cellular organisms; Eukaryota; Opisthokonta; Fungi; Fungi incertae sedis; Mucoromycota; Mucoromycotina; Mucoromycetes; Mucorales; Mucorineae; Mucoraceae; Mucor; Mucor circinelloides; Mucor circinelloides f. lusitanicus; Mucor circinelloides f. lusitanicus CBS 277.49	nc
EUGGR000012t1	5691.EAN79778	heavy chain	E9Q8T7	Dynein heavy chain 1, axonemal (Axonemal beta dynein heavy chain 1) (Ciliary dynein heavy chain 1) (mDHC7)				K10408	cellular organisms; Eukaryota; Euglenozoa; Kinetoplastida	nc
EUGGR000013t1	436017.A4RWN7	conserved hypothetical protein	Q9JLK4	Calcium-binding protein 2 (CaBP2)			GO:0005246,GO:0005509,GO:0005794,GO:0005886,GO:0007601,GO:0007605,GO:0048471,GO:0050896		cellular organisms; Eukaryota; Stramenopiles; Labyrinthulomycetes; Thraustochytriaceae	nc
EUGGR000014t1			Q06852	Cell surface glycoprotein 1 (Outer layer protein B) (S-layer protein 1)					cellular organisms; Eukaryota; Rhodophyta; Florideophyceae; Rhodymeniophycidae; Gigartinales; Gigartinaceae; Chondrus; Chondrus crispus	nc
EUGGR000015t1	7739.JGI87413	polyketide synthase	W7MLD7	Fusarin C synthetase (FUSS) (EC 2.3.1.-) (Fusarin C cluster PKS/NRPS FUS1) (Fusarin biosynthesis megasynthetase) (Fusarin biosynthesis protein 1)					cellular organisms; Bacteria	nc
EUGGR000016t1									cellular organisms; Bacteria; Terrabacteria group; Chloroflexi; Chloroflexia; Chloroflexales; Roseiflexineae; Roseiflexaceae; Roseiflexus; Roseiflexus sp. RS-1	nc
EUGGR000017t1	353153.XP_811777.1	inositol 1,4,5-trisphosphate receptor type	P29995	Inositol 1,4,5-trisphosphate receptor type 2 (IP3 receptor isoform 2) (IP3R 2) (InsP3R2) (Type 2 inositol 1,4,5-trisphosphate receptor) (Type 2 InsP3 receptor)			GO:0000271,GO:0003674,GO:0004871,GO:0004872,GO:0005215,GO:0005216,GO:0005217,GO:0005220,GO:0005261,GO:0005262,GO:0005575,GO:0005622,GO:0005623,GO:0005737,GO:0005783,GO:0005789,GO:0005975,GO:0005976,GO:0006073,GO:0006810,GO:0006811,GO:0006812,GO:0006816,GO:0006873,GO:0006874,GO:0006875,GO:0006935,GO:0007154,GO:0007165,GO:0007204,GO:0008150,GO:0008152,GO:0008219,GO:0008324,GO:0009058,GO:0009059,GO:…	K04958	cellular organisms; Eukaryota; Amoebozoa; Discosea; Longamoebia; Centramoebida; Acanthamoebidae; Acanthamoeba; Acanthamoeba castellanii	nc
EUGGR000018t1	5762.XP_002682672.1	vacuolar protein	Q54LB8	Putative vacuolar protein sorting-associated protein 13A			GO:0005794,GO:0006623,GO:0019898,GO:0045053	K19525	cellular organisms; Eukaryota	nc
EUGGR000019t1	3055.EDP03736	heavy chain	Q9MBF8	Dynein-1-beta heavy chain, flagellar inner arm I1 complex (1-beta DHC) (Dynein-1, subspecies f)	XM_016755570.1	Spizellomyces punctatus DAOM BR117 hypothetical protein (SPPG_07404), mRNA	GO:0005575,GO:0005622,GO:0005623,GO:0005737,GO:0005929,GO:0005930,GO:0031514,GO:0032838,GO:0035085,GO:0042995,GO:0043226,GO:0043227,GO:0043229,GO:0043231,GO:0044422,GO:0044424,GO:0044441,GO:0044444,GO:0044446,GO:0044463,GO:0044464,GO:0097014	K10408	cellular organisms; Eukaryota	nc
EUGGR000020t1									cellular organisms; Eukaryota; Haptophyceae; Isochrysidales; Noelaerhabdaceae; Emiliania; Emiliania huxleyi; Emiliania huxleyi CCMP1516	nc
EUGGR000021t1	353153.XP_811777.1	inositol 1,4,5-trisphosphate receptor type	P11881	Inositol 1,4,5-trisphosphate receptor type 1 (IP3 receptor isoform 1) (IP3R 1) (InsP3R1) (Inositol 1,4,5-trisphosphate-binding protein P400) (Protein PCD-6) (Purkinje cell protein 1) (Type 1 inositol 1,4,5-trisphosphate receptor) (Type 1 InsP3 receptor)			GO:0000271,GO:0003674,GO:0004871,GO:0004872,GO:0005215,GO:0005216,GO:0005217,GO:0005220,GO:0005261,GO:0005262,GO:0005575,GO:0005622,GO:0005623,GO:0005737,GO:0005783,GO:0005789,GO:0005975,GO:0005976,GO:0006073,GO:0006810,GO:0006811,GO:0006812,GO:0006816,GO:0006873,GO:0006874,GO:0006875,GO:0006935,GO:0007154,GO:0007165,GO:0007204,GO:0008150,GO:0008152,GO:0008219,GO:0008324,GO:0009058,GO:0009059,GO:…	K04958	cellular organisms; Eukaryota; Euglenozoa; Kinetoplastida	nc
EUGGR000022t1	3218.PP1S312_19V6.1	UTP20, small subunit (SSU) processome component, homolog (yeast)	O75691	Small subunit processome component 20 homolog (Down-regulated in metastasis protein) (Novel nucleolar protein 73) (NNP73) (Protein Key-1A6)	XM_015796365.1	Leptomonas pyrrhocoris hypothetical protein mRNA	GO:0000447,GO:0000472,GO:0000480,GO:0003723,GO:0005654,GO:0005730,GO:0005737,GO:0005886,GO:0006364,GO:0008285,GO:0030686,GO:0030688,GO:0032040	K14772	cellular organisms; Eukaryota; Stramenopiles; Oomycetes; Saprolegniales; Saprolegniaceae; Saprolegnia; Saprolegnia parasitica; Saprolegnia parasitica CBS 223.65	nc
EUGGR000023t1	9103.ENSMGAP00000014510	inositol 1,4,5-trisphosphate receptor type	Q8WN95	Inositol 1,4,5-trisphosphate receptor type 3 (IP3 receptor isoform 3) (IP3R 3) (InsP3R3) (Type 3 inositol 1,4,5-trisphosphate receptor) (Type 3 InsP3 receptor)			GO:0005220,GO:0005509,GO:0005789,GO:0005791,GO:0005886,GO:0006816,GO:0015278,GO:0016021,GO:0016529,GO:0030141,GO:0030658,GO:0030659,GO:0030667,GO:0035091,GO:0051209,GO:0060402,GO:0070679	K04959	cellular organisms; Eukaryota	nc
EUGGR000024t1	35128.Thaps21370	Chromosome	Q92834	X-linked retinitis pigmentosa GTPase regulator				K15462,K19607	cellular organisms; Bacteria; Terrabacteria group	nc
EUGGR000025t1	5762.XP_002680461.1	HYDIN, axonemal central pair apparatus protein	Q80W93	Hydrocephalus-inducing protein (Protein Hy-3)			GO:0000902,GO:0002064,GO:0003341,GO:0006928,GO:0006996,GO:0007017,GO:0007018,GO:0007275,GO:0007399,GO:0007417,GO:0007420,GO:0008150,GO:0009653,GO:0009888,GO:0009987,GO:0010927,GO:0016043,GO:0021591,GO:0022607,GO:0030030,GO:0030031,GO:0030154,GO:0030855,GO:0032501,GO:0032502,GO:0032989,GO:0032990,GO:0042384,GO:0044085,GO:0044699,GO:0044707,GO:0044763,GO:0044767,GO:0044782,GO:0048468,GO:0048513,GO:…	K17570	cellular organisms; Eukaryota	nc
EUGGR000026t1	70448.Q015K3	synthase	Q9S9U0	Callose synthase 11 (EC 2.4.1.34) (1,3-beta-glucan synthase) (Protein GLUCAN SYNTHASE-LIKE 1)			GO:0000003,GO:0002218,GO:0002253,GO:0002376,GO:0002682,GO:0002684,GO:0005575,GO:0005622,GO:0005623,GO:0005737,GO:0005794,GO:0005886,GO:0005911,GO:0006950,GO:0006952,GO:0007154,GO:0007165,GO:0007275,GO:0007568,GO:0007623,GO:0008150,GO:0009506,GO:0009555,GO:0009607,GO:0009617,GO:0009620,GO:0009653,GO:0009751,GO:0009863,GO:0009870,GO:0009887,GO:0009965,GO:0009987,GO:0010016,GO:0010033,GO:0010150,GO:…	K00706,K11000	cellular organisms; Eukaryota	nc
EUGGR000027t1	353153.XP_812686.1	chromosome X open reading frame 22	Q6ZTR5	Cilia- and flagella-associated protein 47					cellular organisms; Eukaryota; Euglenozoa; Kinetoplastida; Bodonidae; Bodo; Bodo saltans	nc
EUGGR000028t1	353153.XP_818949.1	dynein heavy chain	Q9SMH3	Dynein-1-alpha heavy chain, flagellar inner arm I1 complex (1-alpha DHC) (Dynein-1, subspecies f)			GO:0003777,GO:0005524,GO:0005874,GO:0008017,GO:0031514,GO:0036156,GO:0036159,GO:0060294	K10408,K10413	cellular organisms; Eukaryota; Euglenozoa; Kinetoplastida; Bodonidae; Bodo; Bodo saltans	nc
EUGGR000029t1	420245.XP_001562336.1	heavy chain	Q9C0G6	Dynein heavy chain 6, axonemal (Axonemal beta dynein heavy chain 6) (Ciliary dynein heavy chain 6)	XM_010701618.1	Leishmania panamensis dynein heavy chain, putative partial mRNA	GO:0003777,GO:0005524,GO:0007018,GO:0030286	K10408	cellular organisms; Eukaryota	nc
EUGGR000030t1	51453.JGI23171	nonribosomal peptide	Q70LM5	Linear gramicidin synthase subunit C [Includes: ATP-dependent valine adenylase (ValA) (Valine activase); ATP-dependent D-valine adenylase (D-ValA) (D-valine activase); Valine racemase [ATP-hydrolyzing] (EC 5.1.1.-); ATP-dependent tryptophan adenylase (TrpA) (Tryptophan activase); ATP-dependent tryptophan/phenylalanine/tyrosine adenylase (Trp/Phe/TyrA) (Tryptophan/phenylalanine/tyrosine activase)]			GO:0016853,GO:0016874,GO:0017000,GO:0031177		cellular organisms; Bacteria	nc
EUGGR000031t1										nc
EUGGR000032t1	5691.CAJ16008	Nuclear chaperone required for maturation and nuclear export of pre-60S ribosome subunits (By similarity)	Q9NU22	Midasin (Dynein-related AAA-ATPase MDN1) (MIDAS-containing protein)			GO:0005575,GO:0005622,GO:0005623,GO:0005634,GO:0043226,GO:0043227,GO:0043229,GO:0043231,GO:0044424,GO:0044464	K14572	cellular organisms; Eukaryota; Euglenozoa; Kinetoplastida	nc
EUGGR000033t1	578455.XP_003654822.1	vacuolar protein	Q54LB8	Putative vacuolar protein sorting-associated protein 13A			GO:0000003,GO:0003006,GO:0005575,GO:0005622,GO:0005623,GO:0005628,GO:0005737,GO:0005739,GO:0005768,GO:0005802,GO:0005829,GO:0006605,GO:0006623,GO:0006810,GO:0006886,GO:0007034,GO:0007049,GO:0008104,GO:0008150,GO:0009653,GO:0009987,GO:0010927,GO:0015031,GO:0016020,GO:0016043,GO:0016044,GO:0016197,GO:0016482,GO:0019898,GO:0019953,GO:0022402,GO:0022413,GO:0022414,GO:0022607,GO:0030154,GO:0030435,GO:…	K19525	cellular organisms; Eukaryota	nc
EUGGR000034t1	45351.NEMVEDRAFT_v1g246510-PA	vacuolar protein	Q54LB8	Putative vacuolar protein sorting-associated protein 13A			GO:0005575,GO:0005622,GO:0005623,GO:0005737,GO:0006605,GO:0006623,GO:0006810,GO:0006886,GO:0006892,GO:0006895,GO:0007034,GO:0007275,GO:0007399,GO:0007610,GO:0007626,GO:0008104,GO:0008150,GO:0009987,GO:0015031,GO:0016023,GO:0016192,GO:0016197,GO:0016482,GO:0030141,GO:0031045,GO:0031410,GO:0031982,GO:0031988,GO:0032501,GO:0032502,GO:0033036,GO:0033365,GO:0034613,GO:0035176,GO:0043226,GO:0043227,GO:…	K19525	cellular organisms; Eukaryota; Opisthokonta; Fungi	nc
EUGGR000035t1	9823.ENSSSCP00000018165	Ring finger protein	A0A0R4I9Y1	E3 ubiquitin-protein ligase rnf213-beta (EC 2.3.2.27) (EC 3.6.4.-) (Mysterin-B) (Mysterin-beta) (RING finger protein 213-B) (RING finger protein 213-beta) (RING-type E3 ubiquitin transferase rnf213-beta)			GO:0003674,GO:0003824,GO:0004842,GO:0005575,GO:0005622,GO:0005623,GO:0005737,GO:0006139,GO:0006152,GO:0006163,GO:0006195,GO:0006200,GO:0006464,GO:0006725,GO:0006753,GO:0006793,GO:0006796,GO:0006807,GO:0008150,GO:0008152,GO:0009056,GO:0009116,GO:0009117,GO:0009119,GO:0009123,GO:0009125,GO:0009126,GO:0009128,GO:0009141,GO:0009143,GO:0009144,GO:0009146,GO:0009150,GO:0009154,GO:0009158,GO:0009161,GO:…		cellular organisms; Eukaryota; Opisthokonta; Metazoa; Eumetazoa; Bilateria; Protostomia; Lophotrochozoa; Mollusca; Gastropoda; Patellogastropoda; Lottioidea; Lottiidae; Lottia	nc
EUGGR000036t1	353153.XP_818608.1	ubiquitin-protein ligase	Q3U487	E3 ubiquitin-protein ligase HECTD3 (EC 2.3.2.26) (HECT domain-containing protein 3) (HECT-type E3 ubiquitin transferase HECTD3)			GO:0000003,GO:0000375,GO:0000377,GO:0000398,GO:0002009,GO:0002119,GO:0002164,GO:0003006,GO:0003674,GO:0003676,GO:0003723,GO:0003729,GO:0003824,GO:0004842,GO:0005215,GO:0005488,GO:0005575,GO:0005622,GO:0005623,GO:0005634,GO:0005654,GO:0005681,GO:0005737,GO:0006139,GO:0006396,GO:0006397,GO:0006464,GO:0006508,GO:0006511,GO:0006725,GO:0006807,GO:0006810,GO:0007275,GO:0007276,GO:0007281,GO:0007568,GO:…	K12888,K15047,K15698	cellular organisms; Eukaryota; Euglenozoa; Kinetoplastida	nc
EUGGR000037t1	45351.NEMVEDRAFT_v1g248697-PA	Uncharacterized protein conserved in bacteria (DUF2263)							cellular organisms; Eukaryota; Alveolata; Dinophyceae; Suessiales; Symbiodiniaceae; Breviolum; Breviolum minutum	nc
EUGGR000038t1									cellular organisms; Eukaryota; Cryptophyta; Cryptomonadales; Goniomonadaceae; Goniomonas; Goniomonas avonlea	nc
EUGGR000039t1	3055.EDP06555	tetratricopeptide repeat domain 40	Q8IYW2	Cilia- and flagella-associated protein 46 (Tetratricopeptide repeat protein 40)			GO:0005930,GO:0035082,GO:0060294		cellular organisms; Eukaryota; Euglenozoa; Kinetoplastida; Bodonidae; Bodo; Bodo saltans	nc
EUGGR000040t1	34740.HMEL009366-PA	ATPdependent RNA helicase	Q7QCW2	Probable ATP-dependent RNA helicase spindle-E (EC 3.6.4.13)			GO:0000003,GO:0000070,GO:0000278,GO:0000280,GO:0000578,GO:0000819,GO:0001556,GO:0001709,GO:0003002,GO:0003006,GO:0003674,GO:0003724,GO:0003824,GO:0004004,GO:0004386,GO:0005575,GO:0005622,GO:0005623,GO:0005634,GO:0005737,GO:0006139,GO:0006152,GO:0006163,GO:0006195,GO:0006200,GO:0006259,GO:0006323,GO:0006342,GO:0006355,GO:0006403,GO:0006725,GO:0006753,GO:0006793,GO:0006796,GO:0006807,GO:0006996,GO:…	K18408	cellular organisms; Eukaryota; Glaucocystophyceae; Cyanophoraceae; Cyanophora; Cyanophora paradoxa	nc
EUGGR000041t1										nc
EUGGR000042t1	9685.ENSFCAP00000002279	inositol 1,4,5-trisphosphate receptor type	P11881	Inositol 1,4,5-trisphosphate receptor type 1 (IP3 receptor isoform 1) (IP3R 1) (InsP3R1) (Inositol 1,4,5-trisphosphate-binding protein P400) (Protein PCD-6) (Purkinje cell protein 1) (Type 1 inositol 1,4,5-trisphosphate receptor) (Type 1 InsP3 receptor)			GO:0001666,GO:0001775,GO:0002791,GO:0003674,GO:0004871,GO:0004872,GO:0005215,GO:0005216,GO:0005217,GO:0005218,GO:0005220,GO:0005261,GO:0005262,GO:0005488,GO:0005543,GO:0005575,GO:0005622,GO:0005623,GO:0005634,GO:0005635,GO:0005637,GO:0005730,GO:0005737,GO:0005783,GO:0005789,GO:0005856,GO:0005955,GO:0006091,GO:0006112,GO:0006810,GO:0006811,GO:0006812,GO:0006816,GO:0006873,GO:0006874,GO:0006875,GO:…	K04958	cellular organisms; Eukaryota; Amoebozoa; Discosea; Longamoebia; Centramoebida; Acanthamoebidae; Acanthamoeba; Acanthamoeba castellanii	nc
EUGGR000043t1	353153.XP_811777.1	inositol 1,4,5-trisphosphate receptor type	P11881	Inositol 1,4,5-trisphosphate receptor type 1 (IP3 receptor isoform 1) (IP3R 1) (InsP3R1) (Inositol 1,4,5-trisphosphate-binding protein P400) (Protein PCD-6) (Purkinje cell protein 1) (Type 1 inositol 1,4,5-trisphosphate receptor) (Type 1 InsP3 receptor)			GO:0000271,GO:0003674,GO:0004871,GO:0004872,GO:0005215,GO:0005216,GO:0005217,GO:0005220,GO:0005261,GO:0005262,GO:0005575,GO:0005622,GO:0005623,GO:0005737,GO:0005783,GO:0005789,GO:0005975,GO:0005976,GO:0006073,GO:0006810,GO:0006811,GO:0006812,GO:0006816,GO:0006873,GO:0006874,GO:0006875,GO:0006935,GO:0007154,GO:0007165,GO:0007204,GO:0008150,GO:0008152,GO:0008219,GO:0008324,GO:0009058,GO:0009059,GO:…	K04958	cellular organisms; Eukaryota; Euglenozoa; Kinetoplastida; Bodonidae; Bodo; Bodo saltans	nc
EUGGR000044t1	353153.XP_817459.1	protein kinase, cAMP-dependent, regulatory, type	Q5REL1	cAMP-dependent protein kinase type I-alpha regulatory subunit				K04739	cellular organisms; Eukaryota; Euglenozoa; Kinetoplastida; Bodonidae; Bodo; Bodo saltans	nc
EUGGR000045t1			Q6B9X6	Alpha-protein kinase vwkA (EC 2.7.11.1) (von Willebrand factor A alpha-kinase) (vWF kinase)			GO:0000281,GO:0000331,GO:0004672,GO:0004674,GO:0005516,GO:0005524,GO:0005737,GO:0005829,GO:0006468,GO:0006971,GO:0018107,GO:0018209,GO:0031038,GO:0031156,GO:0031164,GO:0031288,GO:0033298,GO:0048471,GO:0070177		cellular organisms; Eukaryota; Cryptophyta; Cryptomonadales; Goniomonadaceae; Goniomonas; Goniomonas avonlea	nc
EUGGR000046t1	39416.CAZ84743	Phosphatidylinositol 3-kinase	Q86C65	Serine/threonine-protein kinase tor (EC 2.7.11.1) (Target of rapamycin)	XM_004351825.1	Dictyostelium fasciculatum protein kinase (tor) mRNA, complete cds	GO:0000003,GO:0000080,GO:0000139,GO:0000182,GO:0000278,GO:0000322,GO:0000323,GO:0000324,GO:0000329,GO:0000975,GO:0001016,GO:0001025,GO:0001030,GO:0001031,GO:0001032,GO:0001067,GO:0001101,GO:0001156,GO:0001558,GO:0001666,GO:0001932,GO:0001934,GO:0002376,GO:0002682,GO:0002684,GO:0002694,GO:0002696,GO:0003674,GO:0003676,GO:0003677,GO:0003824,GO:0004672,GO:0004674,GO:0005488,GO:0005515,GO:0005575,GO:…	K07203	cellular organisms; Eukaryota; Amoebozoa; Mycetozoa; Dictyostelids	nc
EUGGR000047t1	402676.XP_002173919.1	Phosphatidylinositol 3-kinase	Q0DJS1	Serine/threonine-protein kinase TOR (EC 2.7.11.1) (Protein TARGET OF RAPAMYCIN) (OsTOR)	XM_004351825.1	Dictyostelium fasciculatum protein kinase (tor) mRNA, complete cds	GO:0000003,GO:0000080,GO:0000139,GO:0000182,GO:0000278,GO:0000322,GO:0000323,GO:0000324,GO:0000329,GO:0000975,GO:0001016,GO:0001025,GO:0001030,GO:0001031,GO:0001032,GO:0001067,GO:0001101,GO:0001156,GO:0001558,GO:0001666,GO:0001932,GO:0001934,GO:0002376,GO:0002682,GO:0002684,GO:0002694,GO:0002696,GO:0003674,GO:0003676,GO:0003677,GO:0003824,GO:0004672,GO:0004674,GO:0005488,GO:0005515,GO:0005575,GO:…	K07203	cellular organisms; Eukaryota	nc
EUGGR000048t1			P97447	Four and a half LIM domains protein 1 (FHL-1) (KyoT) (RBP-associated molecule 14-1) (RAM14-1) (Skeletal muscle LIM-protein 1) (SLIM) (SLIM-1)			GO:0003254,GO:0005634,GO:0005737,GO:0005829,GO:0005886,GO:0007275,GO:0010972,GO:0030154,GO:0030308,GO:0043268,GO:0044325,GO:0046872,GO:1901016,GO:2000134	K14365	cellular organisms; Bacteria; Terrabacteria group; Firmicutes; Bacilli; Lactobacillales; Streptococcaceae; Lactococcus; Lactococcus lactis; Lactococcus lactis subsp. lactis; Lactococcus lactis subsp. lactis IO-1	nc
EUGGR000049t1	5691.EAN77952	heavy chain	E9Q8T7	Dynein heavy chain 1, axonemal (Axonemal beta dynein heavy chain 1) (Ciliary dynein heavy chain 1) (mDHC7)			GO:0003351,GO:0003777,GO:0005524,GO:0005874,GO:0005930,GO:0007018,GO:0007288,GO:0008569,GO:0030286,GO:0030317,GO:0036126,GO:0036156,GO:0036159,GO:0045503,GO:0045505,GO:0051959,GO:0060294	K10408	cellular organisms; Eukaryota	nc
EUGGR000050t1	9031.ENSGALP00000027700	dynein cytoplasmic 2 heavy chain 1	Q27802	Cytoplasmic dynein 2 heavy chain 1 (Dynein heavy chain isotype 1B)				K10414	cellular organisms; Eukaryota	nc
EUGGR000051t1	10228.TriadP20411	heavy chain	P39057	Dynein beta chain, ciliary			GO:0003008,GO:0003674,GO:0003774,GO:0003824,GO:0005575,GO:0005622,GO:0005623,GO:0005856,GO:0005858,GO:0005875,GO:0005930,GO:0006139,GO:0006152,GO:0006163,GO:0006195,GO:0006200,GO:0006725,GO:0006753,GO:0006793,GO:0006796,GO:0006807,GO:0006928,GO:0007017,GO:0007018,GO:0007600,GO:0007605,GO:0008150,GO:0008152,GO:0009056,GO:0009116,GO:0009117,GO:0009119,GO:0009123,GO:0009125,GO:0009126,GO:0009128,GO:…	K10408	cellular organisms; Eukaryota; Haptophyceae; Prymnesiales; Chrysochromulinaceae; Chrysochromulina; Chrysochromulina sp. CCMP291	nc
EUGGR000052t1			Q54LB8	Putative vacuolar protein sorting-associated protein 13A					cellular organisms; Eukaryota	nc
EUGGR000053t1	35128.Thaps23645	conserved hypothetical protein							cellular organisms; Eukaryota; Rhizaria; Cercozoa; Imbricatea; Plasmodiophorida; Plasmodiophoridae; Plasmodiophora; Plasmodiophora brassicae	nc
EUGGR000054t1	353153.XP_820782.1	NA	Q80YX1	Tenascin (TN) (Hexabrachion) (Tenascin-C) (TN-C)			GO:0001968,GO:0005201,GO:0005576,GO:0005604,GO:0005614,GO:0005615,GO:0007155,GO:0007162,GO:0007528,GO:0008284,GO:0009612,GO:0010628,GO:0014012,GO:0031012,GO:0031175,GO:0042060,GO:0042475,GO:0045471,GO:0045545,GO:0060447,GO:0060739,GO:0060740,GO:0062023,GO:0071300,GO:0071305,GO:0071774,GO:0071799,GO:0098966	K06252	cellular organisms; Eukaryota; Euglenozoa; Kinetoplastida; Bodonidae; Bodo; Bodo saltans	nc
EUGGR000055t1										nc
EUGGR000056t1	353153.XP_817438.1	Ankyrin repeat protein	G5E8K5	Ankyrin-3 (ANK-3) (Ankyrin-G)			GO:0000281,GO:0005200,GO:0005764,GO:0005886,GO:0007009,GO:0007165,GO:0007409,GO:0007411,GO:0007528,GO:0008092,GO:0009925,GO:0009986,GO:0010628,GO:0010650,GO:0010765,GO:0010960,GO:0014704,GO:0014731,GO:0016020,GO:0016323,GO:0016328,GO:0016529,GO:0019228,GO:0030018,GO:0030315,GO:0030424,GO:0030425,GO:0030507,GO:0030674,GO:0031594,GO:0033268,GO:0033270,GO:0034112,GO:0042383,GO:0043001,GO:0043005,GO:…	K10380	cellular organisms; Eukaryota; Euglenozoa; Kinetoplastida; Bodonidae; Bodo; Bodo saltans	nc
EUGGR000057t1									cellular organisms; Eukaryota; Alveolata; Dinophyceae; Suessiales; Symbiodiniaceae; Breviolum; Breviolum minutum	nc
EUGGR000058t1	5762.XP_002671647.1	ubiquitin carboxyl-terminal hydrolase	O00507	Probable ubiquitin carboxyl-terminal hydrolase FAF-Y (EC 3.4.19.12) (Deubiquitinating enzyme FAF-Y) (Fat facets protein-related, Y-linked) (Ubiquitin thioesterase FAF-Y) (Ubiquitin-specific protease 9, Y chromosome) (Ubiquitin-specific-processing protease FAF-Y)	XM_004335936.1	Acanthamoeba castellanii str. Neff ubiquitin domain containing protein (ACA1_365390) mRNA, complete cds	GO:0004197,GO:0004843,GO:0005737,GO:0006511,GO:0007179,GO:0007283,GO:0008234,GO:0016579,GO:0030509,GO:0070410	K11840,K11853	cellular organisms; Eukaryota; Amoebozoa; Discosea; Longamoebia; Centramoebida; Acanthamoebidae; Acanthamoeba; Acanthamoeba castellanii	nc
EUGGR000059t1	35128.Thaps23645	conserved hypothetical protein	Q7Z5H3	Rho GTPase-activating protein 22 (Rho-type GTPase-activating protein 22)			GO:0001525,GO:0005096,GO:0005634,GO:0005829,GO:0005925,GO:0007165,GO:0030154,GO:0051056,GO:0098978,GO:0099175	K20642	cellular organisms; Eukaryota; Stramenopiles	nc
EUGGR000060t1	5661.XP_003861687.1	heavy chain	Q63170	Dynein heavy chain 7, axonemal (Axonemal beta dynein heavy chain 7) (Axonemal dynein heavy chain b) (Ciliary dynein heavy chain 7) (Dynein-like protein 7)	XM_009313594.1	Trypanosoma grayi dynein heavy chain partial mRNA		K10408	cellular organisms; Eukaryota	nc
EUGGR000061t1	420245.XP_001566335.2	heavy chain	Q9C0G6	Dynein heavy chain 6, axonemal (Axonemal beta dynein heavy chain 6) (Ciliary dynein heavy chain 6)			GO:0003674,GO:0003774,GO:0003777,GO:0003824,GO:0005575,GO:0005622,GO:0005623,GO:0005737,GO:0005856,GO:0005858,GO:0005875,GO:0005929,GO:0005930,GO:0006139,GO:0006152,GO:0006163,GO:0006195,GO:0006200,GO:0006725,GO:0006753,GO:0006793,GO:0006796,GO:0006807,GO:0006928,GO:0007017,GO:0007018,GO:0008150,GO:0008152,GO:0009056,GO:0009116,GO:0009117,GO:0009119,GO:0009123,GO:0009125,GO:0009126,GO:0009128,GO:…	K10408,K10413	cellular organisms; Eukaryota	nc
EUGGR000062t1	353153.XP_812333.1	Piezo-type mechanosensitive ion channel component	Q8CD54	Piezo-type mechanosensitive ion channel component 2 (Protein FAM38B)			GO:0005575,GO:0016020	K22128	cellular organisms; Eukaryota; Euglenozoa; Kinetoplastida; Bodonidae; Bodo; Bodo saltans	nc
EUGGR000063t1	7739.JGI127074	heavy chain	Q63170	Dynein heavy chain 7, axonemal (Axonemal beta dynein heavy chain 7) (Axonemal dynein heavy chain b) (Ciliary dynein heavy chain 7) (Dynein-like protein 7)	XM_021037578.1	PREDICTED: Exaiptasia pallida dynein heavy chain 7, axonemal (LOC110232395), mRNA	GO:0001539,GO:0003674,GO:0003774,GO:0003777,GO:0003824,GO:0005575,GO:0005622,GO:0005623,GO:0005737,GO:0005856,GO:0005858,GO:0005875,GO:0005929,GO:0005930,GO:0006139,GO:0006152,GO:0006163,GO:0006195,GO:0006200,GO:0006725,GO:0006753,GO:0006793,GO:0006796,GO:0006807,GO:0006928,GO:0007017,GO:0007018,GO:0008150,GO:0008152,GO:0009056,GO:0009116,GO:0009117,GO:0009119,GO:0009123,GO:0009125,GO:0009126,GO:…	K10408	cellular organisms; Eukaryota	nc
EUGGR000064t1	281687.CJA07101b	F-box protein	Q94251	F-box protein dre-1 (Daf-12 redundant function protein)			GO:0000003,GO:0001667,GO:0001704,GO:0001707,GO:0002009,GO:0002119,GO:0002164,GO:0003006,GO:0003674,GO:0005488,GO:0005515,GO:0005575,GO:0005622,GO:0005623,GO:0005634,GO:0005737,GO:0006928,GO:0007275,GO:0007369,GO:0007498,GO:0007509,GO:0007548,GO:0007610,GO:0008078,GO:0008150,GO:0008406,GO:0009653,GO:0009790,GO:0009791,GO:0009792,GO:0009888,GO:0009987,GO:0010171,GO:0016477,GO:0018991,GO:0018996,GO:…		cellular organisms; Eukaryota; Cryptophyta; Cryptomonadales; Goniomonadaceae; Goniomonas; Goniomonas avonlea	nc
EUGGR000065t1	35128.Thaps21370	Chromosome	Q6PAV2	Probable E3 ubiquitin-protein ligase HERC4 (EC 2.3.2.26) (HECT domain and RCC1-like domain-containing protein 4) (HECT-type E3 ubiquitin transferase HERC4)			GO:0001650,GO:0004842,GO:0005829,GO:0007283,GO:0016567,GO:0030154,GO:0061630	K15462,K19607	cellular organisms; Eukaryota; Cryptophyta; Cryptomonadales; Goniomonadaceae; Goniomonas; Goniomonas avonlea	nc
EUGGR000066t1	39416.CAZ84743	Phosphatidylinositol 3-kinase	Q86C65	Serine/threonine-protein kinase tor (EC 2.7.11.1) (Target of rapamycin)			GO:0000003,GO:0000080,GO:0000139,GO:0000182,GO:0000278,GO:0000322,GO:0000323,GO:0000324,GO:0000329,GO:0000975,GO:0001016,GO:0001025,GO:0001030,GO:0001031,GO:0001032,GO:0001067,GO:0001101,GO:0001156,GO:0001558,GO:0001666,GO:0001932,GO:0001934,GO:0002376,GO:0002682,GO:0002684,GO:0002694,GO:0002696,GO:0003674,GO:0003676,GO:0003677,GO:0003824,GO:0004672,GO:0004674,GO:0005488,GO:0005515,GO:0005575,GO:…	K07203	cellular organisms; Eukaryota; Amoebozoa; Mycetozoa; Dictyostelids; Dictyosteliales; Dictyosteliaceae; Dictyostelium; Dictyostelium discoideum	nc
EUGGR000067t1	4113.PGSC0003DMT400073947	PRP8 pre-mRNA processing factor 8 homolog (S. cerevisiae)	Q99PV0	Pre-mRNA-processing-splicing factor 8 (Splicing factor Prp8)			GO:0000244,GO:0000386,GO:0000398,GO:0005634,GO:0005682,GO:0016607,GO:0017070,GO:0030532,GO:0030619,GO:0030620,GO:0030623,GO:0046540,GO:0070530,GO:0071005,GO:0071007,GO:0071013,GO:0071222,GO:0071356,GO:0097157	K12856	cellular organisms; Eukaryota	nc
EUGGR000068t1	7739.JGI100583	WD repeat domain 19	Q8NEZ3	WD repeat-containing protein 19 (Intraflagellar transport 144 homolog)			GO:0000902,GO:0001501,GO:0001654,GO:0001701,GO:0003002,GO:0003008,GO:0005575,GO:0005622,GO:0005623,GO:0005815,GO:0005856,GO:0005929,GO:0005930,GO:0005932,GO:0006810,GO:0006928,GO:0006935,GO:0006950,GO:0006974,GO:0006996,GO:0007017,GO:0007018,GO:0007154,GO:0007165,GO:0007166,GO:0007224,GO:0007275,GO:0007389,GO:0007399,GO:0007423,GO:0007610,GO:0007635,GO:0008104,GO:0008150,GO:0009605,GO:0009653,GO:…	K19671	cellular organisms; Eukaryota	nc
EUGGR000069t1	5759.rna_EHI_051060-1	Pyruvate ferredoxin oxidoreductase	Q94IN5	Pyruvate dehydrogenase [NADP(+)], mitochondrial (EC 1.2.1.51) (Aquacobalamin reductase [NADPH]) (EgPNOmt) (Pyruvate:NADP(+) oxidoreductase)	XM_004183004.1	Entamoeba invadens IP1 pyruvate dehydrogenase, putative (EIN_468500) mRNA, complete cds	GO:0005506,GO:0022900,GO:0030976,GO:0050243,GO:0051539	K00381	cellular organisms	nc
EUGGR000070t1	7070.TC008029-PA	Pentaxin family	O76536	Hyalin (Fragment)	XM_011681338.1	PREDICTED: Strongylocentrotus purpuratus hyalin-like (LOC105445598), partial mRNA	GO:0005576,GO:0007155	K17495	cellular organisms; Bacteria; FCB group; Bacteroidetes/Chlorobi group; Bacteroidetes; Flavobacteriia; Flavobacteriales; Flavobacteriaceae; Gillisia; Gillisia limnaea; Gillisia limnaea DSM 15749	nc
EUGGR000071t1	37347.ENSTBEP00000004216	domain containing E3 ubiquitin protein ligase	Q9P792	ZZ-type zinc finger-containing protein P35G2.11c			GO:0000003,GO:0003674,GO:0003824,GO:0004842,GO:0005085,GO:0005488,GO:0005515,GO:0005575,GO:0005622,GO:0005623,GO:0005634,GO:0005737,GO:0005739,GO:0005740,GO:0005743,GO:0006139,GO:0006259,GO:0006281,GO:0006464,GO:0006508,GO:0006511,GO:0006725,GO:0006807,GO:0006810,GO:0006886,GO:0006950,GO:0006974,GO:0007276,GO:0007283,GO:0008104,GO:0008150,GO:0008152,GO:0009056,GO:0009057,GO:0009987,GO:0015031,GO:…	K10595	cellular organisms; Eukaryota	nc
EUGGR000072t1	54126.PPA00719	WD repeat and FYVE domain containing 3	Q6ZS30	Neurobeachin-like protein 1 (Amyotrophic lateral sclerosis 2 chromosomal region candidate gene 16 protein) (Amyotrophic lateral sclerosis 2 chromosomal region candidate gene 17 protein)			GO:0000323,GO:0003674,GO:0005488,GO:0005515,GO:0005575,GO:0005622,GO:0005623,GO:0005634,GO:0005737,GO:0005764,GO:0005773,GO:0005783,GO:0005802,GO:0005829,GO:0005886,GO:0006605,GO:0006810,GO:0006886,GO:0006892,GO:0007154,GO:0007165,GO:0008104,GO:0008105,GO:0008150,GO:0008593,GO:0009966,GO:0009968,GO:0009987,GO:0010646,GO:0010648,GO:0012505,GO:0015031,GO:0016020,GO:0016023,GO:0016192,GO:0016197,GO:…		cellular organisms; Eukaryota	nc
EUGGR000073t1										nc
EUGGR000074t1	7070.TC008029-PA	Pentaxin family	O76536	Hyalin (Fragment)	XM_011681338.1	PREDICTED: Strongylocentrotus purpuratus hyalin-like (LOC105445598), partial mRNA		K17495	cellular organisms; Bacteria; FCB group; Bacteroidetes/Chlorobi group; Bacteroidetes; Flavobacteriia; Flavobacteriales; Flavobacteriaceae; Gillisia; Gillisia limnaea; Gillisia limnaea DSM 15749	nc
EUGGR000075t1			Q9JM99	Proteoglycan 4 (Lubricin) (Megakaryocyte-stimulating factor) (Superficial zone proteoglycan) [Cleaved into: Proteoglycan 4 C-terminal part]						nc
EUGGR000076t1	45351.NEMVEDRAFT_v1g171736-PA	Dynein, axonemal, heavy chain	M0R8U1	Dynein heavy chain 5, axonemal (Axonemal beta dynein heavy chain 5) (Ciliary dynein heavy chain 5) (Fragment)			GO:0001539,GO:0003008,GO:0003674,GO:0003774,GO:0003777,GO:0003824,GO:0005575,GO:0005622,GO:0005623,GO:0005737,GO:0005856,GO:0005858,GO:0005875,GO:0005929,GO:0005930,GO:0006139,GO:0006152,GO:0006163,GO:0006195,GO:0006200,GO:0006725,GO:0006753,GO:0006793,GO:0006796,GO:0006807,GO:0006928,GO:0007017,GO:0007018,GO:0007600,GO:0007605,GO:0008150,GO:0008152,GO:0009056,GO:0009116,GO:0009117,GO:0009119,GO:…	K10408	cellular organisms; Eukaryota	nc
EUGGR000077t1	70448.Q01A96	conserved hypothetical protein	G5E8K5	Ankyrin-3 (ANK-3) (Ankyrin-G)					cellular organisms; Eukaryota; Rhizaria; Cercozoa; Chlorarachniophyceae; Bigelowiella; Bigelowiella natans; Bigelowiella natans CCMP2755	nc
EUGGR000078t1	7955.ENSDARP00000065091	inositol 1,4,5-trisphosphate receptor type	P11881	Inositol 1,4,5-trisphosphate receptor type 1 (IP3 receptor isoform 1) (IP3R 1) (InsP3R1) (Inositol 1,4,5-trisphosphate-binding protein P400) (Protein PCD-6) (Purkinje cell protein 1) (Type 1 inositol 1,4,5-trisphosphate receptor) (Type 1 InsP3 receptor)			GO:0000003,GO:0000280,GO:0001556,GO:0001666,GO:0001775,GO:0002791,GO:0003006,GO:0003008,GO:0003012,GO:0003674,GO:0004871,GO:0004872,GO:0005215,GO:0005216,GO:0005217,GO:0005218,GO:0005220,GO:0005261,GO:0005262,GO:0005488,GO:0005515,GO:0005543,GO:0005575,GO:0005622,GO:0005623,GO:0005634,GO:0005635,GO:0005637,GO:0005730,GO:0005737,GO:0005783,GO:0005789,GO:0005856,GO:0005886,GO:0005955,GO:0006091,GO:…	K04958	cellular organisms; Eukaryota; Amoebozoa; Discosea; Longamoebia; Centramoebida; Acanthamoebidae; Acanthamoeba; Acanthamoeba castellanii	nc
EUGGR000079t1	7668.SPU_022421tr	NFX1-type zinc finger-containing protein	Q8R151	NFX1-type zinc finger-containing protein 1			GO:0000775,GO:0003700,GO:0003723,GO:0005634,GO:0008270,GO:0030702,GO:0031048,GO:0031380		cellular organisms; Eukaryota	nc
EUGGR000080t1										nc
EUGGR000081t1	7668.SPU_022421tr	NFX1-type zinc finger-containing protein	Q8R151	NFX1-type zinc finger-containing protein 1					cellular organisms; Eukaryota; Haptophyceae; Prymnesiales; Chrysochromulinaceae; Chrysochromulina; Chrysochromulina sp. CCMP291	nc
EUGGR000082t1										nc
EUGGR000083t1	8364.ENSXETP00000036301	Kinesin family member	Q61771	Kinesin-like protein KIF3B (Microtubule plus end-directed kinesin motor 3B) [Cleaved into: Kinesin-like protein KIF3B, N-terminally processed]	XM_009308444.1	Trypanosoma grayi OSM3-like kinesin partial mRNA	GO:0000226,GO:0000278,GO:0000280,GO:0000910,GO:0001654,GO:0001655,GO:0001822,GO:0002376,GO:0002478,GO:0002495,GO:0002504,GO:0003008,GO:0003674,GO:0003774,GO:0003777,GO:0003824,GO:0005575,GO:0005622,GO:0005623,GO:0005737,GO:0005813,GO:0005815,GO:0005819,GO:0005829,GO:0005856,GO:0005871,GO:0005873,GO:0005874,GO:0005875,GO:0005876,GO:0005930,GO:0006461,GO:0006810,GO:0006928,GO:0006950,GO:0006996,GO:…	K10394	cellular organisms; Eukaryota; Euglenozoa; Kinetoplastida; Bodonidae; Bodo; Bodo saltans	nc
EUGGR000084t1										nc
EUGGR000085t1										nc
EUGGR000086t1	70448.Q015K3	synthase	Q9SHJ3	Callose synthase 7 (EC 2.4.1.34) (1,3-beta-glucan synthase) (Protein GLUCAN SYNTHASE-LIKE 7)			GO:0000003,GO:0002218,GO:0002253,GO:0002376,GO:0002682,GO:0002684,GO:0005575,GO:0005622,GO:0005623,GO:0005737,GO:0005794,GO:0005886,GO:0005911,GO:0006950,GO:0006952,GO:0007154,GO:0007165,GO:0007275,GO:0007568,GO:0007623,GO:0008150,GO:0009506,GO:0009555,GO:0009607,GO:0009617,GO:0009620,GO:0009653,GO:0009751,GO:0009863,GO:0009870,GO:0009887,GO:0009965,GO:0009987,GO:0010016,GO:0010033,GO:0010150,GO:…	K00706,K11000	cellular organisms; Eukaryota; Euglenozoa; Kinetoplastida; Bodonidae; Bodo; Bodo saltans	nc
EUGGR000087t1	353153.XP_812333.1	Piezo-type mechanosensitive ion channel component	F4IN58	Piezo-type mechanosensitive ion channel homolog	XM_009313703.1	Trypanosoma grayi hypothetical protein partial mRNA	GO:0005575,GO:0016020	K22128	cellular organisms; Eukaryota; Euglenozoa; Kinetoplastida; Bodonidae; Bodo; Bodo saltans	nc
EUGGR000088t1	28377.ENSACAP00000010396	DNA polymerase	Q07864	DNA polymerase epsilon catalytic subunit A (EC 2.7.7.7) (DNA polymerase II subunit A)			GO:0000003,GO:0000082,GO:0000084,GO:0000109,GO:0000228,GO:0000278,GO:0000722,GO:0000723,GO:0000731,GO:0001701,GO:0002009,GO:0003006,GO:0003674,GO:0003676,GO:0003677,GO:0003682,GO:0003824,GO:0003887,GO:0004518,GO:0004527,GO:0004529,GO:0004536,GO:0005488,GO:0005575,GO:0005622,GO:0005623,GO:0005634,GO:0005654,GO:0005657,GO:0005694,GO:0006139,GO:0006259,GO:0006260,GO:0006261,GO:0006270,GO:0006281,GO:…	K02324	cellular organisms; Eukaryota	nc
EUGGR000089t1										nc
EUGGR000090t1	431895.XP_001747685.1	inositol 1,4,5-trisphosphate receptor type	Q92736	Ryanodine receptor 2 (RYR-2) (RyR2) (hRYR-2) (Cardiac muscle ryanodine receptor) (Cardiac muscle ryanodine receptor-calcium release channel) (Type 2 ryanodine receptor)			GO:0000003,GO:0000280,GO:0000822,GO:0001556,GO:0001666,GO:0001775,GO:0002791,GO:0003006,GO:0003008,GO:0003012,GO:0003674,GO:0004871,GO:0004872,GO:0005215,GO:0005216,GO:0005217,GO:0005218,GO:0005220,GO:0005261,GO:0005262,GO:0005488,GO:0005509,GO:0005515,GO:0005543,GO:0005575,GO:0005622,GO:0005623,GO:0005634,GO:0005635,GO:0005637,GO:0005640,GO:0005654,GO:0005730,GO:0005737,GO:0005783,GO:0005789,GO:…	K04958,K04959,K04960	cellular organisms; Eukaryota; Amoebozoa; Discosea; Longamoebia; Centramoebida; Acanthamoebidae; Acanthamoeba; Acanthamoeba castellanii	nc
EUGGR000091t1			Q80TF4	Kelch-like protein 13 (BTB and kelch domain-containing protein 2)	XM_008188198.1	PREDICTED: Acyrthosiphon pisum ring canal kelch homolog (LOC100166010), transcript variant X4, mRNA			cellular organisms	nc
EUGGR000092t1									cellular organisms; Eukaryota; Euglenozoa; Kinetoplastida; Trypanosomatidae; Trypanosoma; Trypanozoon; Trypanosoma brucei; Trypanosoma brucei gambiense; Trypanosoma brucei gambiense DAL972	nc
EUGGR000093t1	39416.CAZ81938	DNA repair protein rad8	Q753V5	DNA repair protein RAD5 (EC 3.6.4.-)					cellular organisms; Eukaryota; Opisthokonta; Fungi; Dikarya; Basidiomycota; Pucciniomycotina; Pucciniomycetes; Pucciniales; Pucciniaceae; Puccinia; Puccinia graminis; Puccinia graminis f. sp. tritici; Puccinia graminis f. sp. tritici CRL 75-36-700-3	nc
EUGGR000094t1	436017.A4RT44	polyketide synthase	Q03132	6-deoxyerythronolide-B synthase EryA2, modules 3 and 4 (DEBS 2) (EC 2.3.1.94) (6-deoxyerythronolide B synthase II) (Erythronolide synthase) (ORF B)	XM_003879667.1	Neospora caninum Liverpool short-chain dehydrogenase/reductase SDR, related (NCLIV_001690), partial mRNA	GO:0016491,GO:0031177,GO:0033068,GO:0047879		cellular organisms; Eukaryota; Alveolata; Dinophyceae; Suessiales; Symbiodiniaceae; Symbiodinium; Symbiodinium microadriaticum	nc
EUGGR000095t1	420245.XP_001562461.2	NA							cellular organisms; Eukaryota; Euglenozoa; Kinetoplastida; Bodonidae; Bodo; Bodo saltans	nc
EUGGR000096t1										nc
EUGGR000097t1										nc
EUGGR000098t1	39946.BGIOSGA017341-PA	Spastic ataxia of Charlevoix-Saguenay (Sacsin)	Q9NZJ4	Sacsin (DnaJ homolog subfamily C member 29) (DNAJC29)			GO:0005575,GO:0005911,GO:0009506,GO:0030054,GO:0055044	K17592	cellular organisms; Eukaryota; Cryptophyta; Pyrenomonadales; Geminigeraceae; Guillardia; Guillardia theta; Guillardia theta CCMP2712	nc
EUGGR000099t1	3847.GLYMA02G38020.2	E3 ubiquitin- protein ligase	Q8GY23	E3 ubiquitin-protein ligase UPL1 (Ubiquitin-protein ligase 1) (EC 2.3.2.26) (HECT-type E3 ubiquitin transferase UPL1)			GO:0003674,GO:0003824,GO:0004842,GO:0005575,GO:0005622,GO:0005623,GO:0005634,GO:0005737,GO:0006464,GO:0006508,GO:0006511,GO:0008150,GO:0008152,GO:0009056,GO:0009057,GO:0009987,GO:0016567,GO:0016874,GO:0016879,GO:0016881,GO:0019538,GO:0019787,GO:0019941,GO:0030163,GO:0032446,GO:0036211,GO:0042787,GO:0043170,GO:0043226,GO:0043227,GO:0043229,GO:0043231,GO:0043412,GO:0043632,GO:0044237,GO:0044238,GO:…	K10592	cellular organisms; Eukaryota; Viridiplantae; Streptophyta; Klebsormidiophyceae; Klebsormidiales; Klebsormidiaceae; Klebsormidium; Klebsormidium flaccidum	nc
EUGGR000100t1	7739.JGI85664	Sema domain, seven thrombospondin repeats (Type 1 and type 1-like), transmembrane domain (TM) and short cytoplasmic domain, (Semaphorin)	Q80ZF8	Adhesion G protein-coupled receptor B3 (Brain-specific angiogenesis inhibitor 3)	XM_009816461.1	PREDICTED: Gavia stellata brain-specific angiogenesis inhibitor 3-like (LOC104260672), partial mRNA	GO:0004930,GO:0005096,GO:0005886,GO:0005887,GO:0007166,GO:0007189,GO:0007520,GO:0016322,GO:0016525,GO:0043083,GO:0048814,GO:0051965,GO:0061743,GO:0098794,GO:0099558	K04598	cellular organisms; Eukaryota	nc
EUGGR000101t1										nc
EUGGR000102t1	2850.Phatr54926	Acetyl-coA carboxylase	O00763	Acetyl-CoA carboxylase 2 (EC 6.4.1.2) (ACC-beta) [Includes: Biotin carboxylase (EC 6.3.4.14)]			GO:0003674,GO:0003824,GO:0003989,GO:0004075,GO:0005575,GO:0005576,GO:0005615,GO:0005622,GO:0005623,GO:0005737,GO:0005739,GO:0005783,GO:0005789,GO:0005829,GO:0006082,GO:0006605,GO:0006606,GO:0006629,GO:0006631,GO:0006633,GO:0006810,GO:0006886,GO:0006913,GO:0006996,GO:0006997,GO:0006998,GO:0008104,GO:0008150,GO:0008152,GO:0008610,GO:0009058,GO:0009317,GO:0009343,GO:0009536,GO:0009987,GO:0012505,GO:…	K11262	cellular organisms; Eukaryota	nc
EUGGR000103t1	39946.BGIOSGA018790-PA	DNA-directed RNA Polymerase	P04052	DNA-directed RNA polymerase II subunit RPB1 (RNA polymerase II subunit B1) (EC 2.7.7.6) (DNA-directed RNA polymerase III largest subunit)			GO:0000003,GO:0000075,GO:0000077,GO:0000226,GO:0000278,GO:0000280,GO:0000375,GO:0000377,GO:0000398,GO:0000428,GO:0001055,GO:0003674,GO:0003676,GO:0003677,GO:0003824,GO:0003899,GO:0005488,GO:0005515,GO:0005575,GO:0005622,GO:0005623,GO:0005634,GO:0005654,GO:0005665,GO:0005694,GO:0005700,GO:0005703,GO:0005737,GO:0005739,GO:0005829,GO:0006139,GO:0006259,GO:0006281,GO:0006283,GO:0006289,GO:0006351,GO:…	K03006	cellular organisms; Eukaryota	nc
EUGGR000104t1										nc
EUGGR000105t1	88036.EFJ19575	Ataxia telangiectasia and rad3 related	A2YH41	Serine/threonine-protein kinase ATR (EC 2.7.11.1)			GO:0000003,GO:0000723,GO:0005575,GO:0005622,GO:0005623,GO:0005634,GO:0005911,GO:0006139,GO:0006259,GO:0006260,GO:0006278,GO:0006281,GO:0006725,GO:0006807,GO:0006950,GO:0006974,GO:0006996,GO:0007004,GO:0007049,GO:0007126,GO:0008150,GO:0008152,GO:0009058,GO:0009059,GO:0009314,GO:0009506,GO:0009628,GO:0009987,GO:0010035,GO:0010038,GO:0010044,GO:0010212,GO:0010332,GO:0010833,GO:0016043,GO:0019219,GO:…	K06640	cellular organisms; Eukaryota; Viridiplantae; Streptophyta; Streptophytina; Embryophyta; Tracheophyta; Lycopodiopsida; Selaginellales; Selaginellaceae; Selaginella; Selaginella moellendorffii	nc
EUGGR000106t1	6085.XP_002158686	to ankyrin 2,3 unc44, partial Hydra magnipapillata	O70511	Ankyrin-3 (ANK-3) (Ankyrin-G)			GO:0005764,GO:0005856,GO:0005886,GO:0007165,GO:0007528,GO:0008092,GO:0009986,GO:0010628,GO:0010650,GO:0010765,GO:0010960,GO:0014704,GO:0014731,GO:0016529,GO:0030018,GO:0030315,GO:0030425,GO:0030507,GO:0030674,GO:0031594,GO:0033268,GO:0034112,GO:0042383,GO:0043005,GO:0043034,GO:0043194,GO:0043266,GO:0044325,GO:0045211,GO:0045296,GO:0045838,GO:0071286,GO:0071709,GO:0072659,GO:0090314,GO:0099612,GO:…	K10380	cellular organisms; Eukaryota	nc
EUGGR000107t1	8083.ENSXMAP00000002083	helicase	O75643	U5 small nuclear ribonucleoprotein 200 kDa helicase (EC 3.6.4.13) (Activating signal cointegrator 1 complex subunit 3-like 1) (BRR2 homolog) (U5 snRNP-specific 200 kDa protein) (U5-200KD)			GO:0000354,GO:0000388,GO:0000398,GO:0001649,GO:0003723,GO:0004004,GO:0005524,GO:0005634,GO:0005654,GO:0005681,GO:0005682,GO:0008026,GO:0016020,GO:0042802,GO:0046540,GO:0071013,GO:0071014	K12854	cellular organisms; Eukaryota	nc
EUGGR000108t1	7217.FBpp0117403	adenylate cyclase	P9WQ35	Adenylate cyclase (EC 4.6.1.1) (ATP pyrophosphate-lyase) (Adenylyl cyclase)			GO:0000003,GO:0003674,GO:0003824,GO:0004016,GO:0005575,GO:0006139,GO:0006163,GO:0006164,GO:0006171,GO:0006725,GO:0006753,GO:0006793,GO:0006796,GO:0006807,GO:0007276,GO:0007283,GO:0008150,GO:0008152,GO:0009058,GO:0009117,GO:0009150,GO:0009152,GO:0009165,GO:0009187,GO:0009190,GO:0009259,GO:0009260,GO:0009975,GO:0009987,GO:0016020,GO:0016021,GO:0016829,GO:0016849,GO:0018130,GO:0019438,GO:0019637,GO:…	K01768	cellular organisms	nc
EUGGR000109t1	7739.JGI87410	polyketide synthase	P96202	Phthiocerol synthesis polyketide synthase type I PpsC (Beta-ketoacyl-acyl-carrier-protein synthase I) (EC 2.3.1.41)					cellular organisms; Eukaryota; Alveolata; Dinophyceae; Suessiales; Symbiodiniaceae; Symbiodinium; Symbiodinium microadriaticum	nc
EUGGR000110t1	54126.PPA00719	WD repeat and FYVE domain containing 3	Q86JF2	BEACH domain-containing protein lvsB			GO:0000323,GO:0003674,GO:0005488,GO:0005515,GO:0005575,GO:0005622,GO:0005623,GO:0005634,GO:0005737,GO:0005764,GO:0005773,GO:0005783,GO:0005802,GO:0005829,GO:0005886,GO:0006605,GO:0006810,GO:0006886,GO:0006892,GO:0007154,GO:0007165,GO:0008104,GO:0008105,GO:0008150,GO:0008593,GO:0009966,GO:0009968,GO:0009987,GO:0010646,GO:0010648,GO:0012505,GO:0015031,GO:0016020,GO:0016023,GO:0016192,GO:0016197,GO:…	K22262	cellular organisms; Eukaryota	nc
EUGGR000111t1	4896.SPAC694.02.1	Dead deah box helicase	Q9P7T8	Uncharacterized helicase C694.02 (EC 3.6.4.-)			GO:0005575,GO:0005622,GO:0005623,GO:0005737,GO:0005829,GO:0044424,GO:0044444,GO:0044464	K20103	cellular organisms; Eukaryota; Rhizaria; Cercozoa; Chlorarachniophyceae; Bigelowiella; Bigelowiella natans; Bigelowiella natans CCMP2755	nc
EUGGR000112t1									cellular organisms; Eukaryota; Stramenopiles; Oomycetes; Saprolegniales; Saprolegniaceae; Saprolegnia; Saprolegnia parasitica; Saprolegnia parasitica CBS 223.65	nc
EUGGR000113t1	5762.XP_002676483.1	U3 small nucleolar RNA-associated protein 10	Q7SY48	HEAT repeat-containing protein 1 (Protein BAP28)			GO:0000003,GO:0000447,GO:0000460,GO:0000462,GO:0000466,GO:0000469,GO:0000472,GO:0000478,GO:0000479,GO:0000480,GO:0000785,GO:0000792,GO:0000922,GO:0000966,GO:0000967,GO:0002119,GO:0002164,GO:0003674,GO:0003676,GO:0003723,GO:0005488,GO:0005575,GO:0005622,GO:0005623,GO:0005634,GO:0005694,GO:0005730,GO:0005732,GO:0005737,GO:0005739,GO:0005815,GO:0005816,GO:0005819,GO:0005856,GO:0006139,GO:0006355,GO:…	K14415,K14550	cellular organisms; Eukaryota	nc
EUGGR000114t1	7668.SPU_022421tr	NFX1-type zinc finger-containing protein	Q9P2E3	NFX1-type zinc finger-containing protein 1					cellular organisms; Eukaryota; Euglenozoa; Kinetoplastida; Bodonidae; Bodo; Bodo saltans	nc
EUGGR000115t1	5691.EAN76574	Phosphodiesterase	Q9HCR9	Dual 3',5'-cyclic-AMP and -GMP phosphodiesterase 11A (EC 3.1.4.35) (EC 3.1.4.53) (cAMP and cGMP phosphodiesterase 11A)			GO:0000003,GO:0000122,GO:0000166,GO:0001654,GO:0001666,GO:0001754,GO:0001885,GO:0001894,GO:0001895,GO:0001932,GO:0001934,GO:0002026,GO:0002064,GO:0002237,GO:0002376,GO:0002520,GO:0002521,GO:0002573,GO:0002676,GO:0002678,GO:0002682,GO:0002683,GO:0002694,GO:0002695,GO:0003008,GO:0003012,GO:0003013,GO:0003018,GO:0003158,GO:0003407,GO:0003674,GO:0003824,GO:0004112,GO:0004114,GO:0004115,GO:0004118,GO:…	K08718,K13294,K13298,K13756,K13757,K13762,K13763,K18283,K18438	cellular organisms; Eukaryota	nc
EUGGR000116t1									cellular organisms; Bacteria; PVC group; Planctomycetes; Planctomycetia; Planctomycetales; Planctomycetaceae; Rhodopirellula	nc
EUGGR000117t1	435258.XP_001467621.1	Acetyl-coA carboxylase	Q13085	Acetyl-CoA carboxylase 1 (ACC1) (EC 6.4.1.2) (Acetyl-Coenzyme A carboxylase alpha) (ACC-alpha) [Includes: Biotin carboxylase (EC 6.3.4.14)]			GO:0000003,GO:0002119,GO:0002164,GO:0003002,GO:0003006,GO:0003674,GO:0003824,GO:0003989,GO:0005575,GO:0005622,GO:0005623,GO:0005737,GO:0005829,GO:0005886,GO:0006082,GO:0006629,GO:0006631,GO:0006633,GO:0007163,GO:0007275,GO:0007389,GO:0008150,GO:0008152,GO:0008610,GO:0009058,GO:0009653,GO:0009719,GO:0009725,GO:0009735,GO:0009790,GO:0009791,GO:0009792,GO:0009793,GO:0009798,GO:0009888,GO:0009933,GO:…	K11262	cellular organisms; Eukaryota	nc
EUGGR000118t1	7739.JGI68752	Glutamate-gated receptor that probably acts as non- selective cation channel (By similarity)	Q7XP59	Glutamate receptor 3.1 (Ligand-gated ion channel 3.1)	XM_020771756.1	PREDICTED: Orbicella faveolata uncharacterized LOC110064671 (LOC110064671), transcript variant X2, mRNA	GO:0001101,GO:0003674,GO:0004871,GO:0004872,GO:0004888,GO:0005215,GO:0005216,GO:0005261,GO:0005262,GO:0005575,GO:0005622,GO:0005623,GO:0005737,GO:0005886,GO:0006810,GO:0006811,GO:0006812,GO:0006816,GO:0006950,GO:0007154,GO:0007165,GO:0008066,GO:0008150,GO:0008324,GO:0009266,GO:0009409,GO:0009507,GO:0009536,GO:0009605,GO:0009611,GO:0009612,GO:0009628,GO:0009719,GO:0009987,GO:0010033,GO:0010034,GO:…	K05387	cellular organisms; Eukaryota; Cryptophyta; Cryptomonadales; Goniomonadaceae; Goniomonas; Goniomonas avonlea	nc
EUGGR000119t1	7739.JGI68752	Glutamate-gated receptor that probably acts as non- selective cation channel (By similarity)	Q7XP59	Glutamate receptor 3.1 (Ligand-gated ion channel 3.1)			GO:0001101,GO:0003674,GO:0004871,GO:0004872,GO:0004888,GO:0005215,GO:0005216,GO:0005261,GO:0005262,GO:0005575,GO:0005622,GO:0005623,GO:0005737,GO:0005886,GO:0006810,GO:0006811,GO:0006812,GO:0006816,GO:0006950,GO:0007154,GO:0007165,GO:0008066,GO:0008150,GO:0008324,GO:0009266,GO:0009409,GO:0009507,GO:0009536,GO:0009605,GO:0009611,GO:0009612,GO:0009628,GO:0009719,GO:0009987,GO:0010033,GO:0010034,GO:…	K05387	cellular organisms; Eukaryota	nc
EUGGR000120t1										nc
EUGGR000121t1	3055.EDP01114	Two-component response regulator-like	Q8YM40	Alpha-2-macroglobulin homolog	XM_001698894.1	Chlamydomonas reinhardtii predicted protein (CHLREDRAFT_177538), partial mRNA	GO:0001071,GO:0003674,GO:0003676,GO:0003677,GO:0003700,GO:0005488,GO:0005575,GO:0005622,GO:0005623,GO:0005634,GO:0006139,GO:0006351,GO:0006355,GO:0006725,GO:0006807,GO:0007623,GO:0008150,GO:0008152,GO:0009058,GO:0009059,GO:0009889,GO:0009892,GO:0009987,GO:0010031,GO:0010467,GO:0010468,GO:0010556,GO:0010605,GO:0010629,GO:0016070,GO:0018130,GO:0019219,GO:0019222,GO:0019438,GO:0031323,GO:0031326,GO:…	K12127	cellular organisms; Eukaryota; Amoebozoa; Mycetozoa; Dictyostelids; Acytosteliales; Acytosteliaceae; Heterostelium; Heterostelium pallidum	nc
EUGGR000122t1	7668.SPU_026550tr	Notch ligand involved in the mediation of Notch signaling (By similarity)	P23314	Extracellular protease (EC 3.4.21.-)			GO:0005575,GO:0016020	K16681	cellular organisms; Bacteria; Proteobacteria; Betaproteobacteria; Burkholderiales; Burkholderiaceae; Burkholderia; pseudomallei group; Burkholderia pseudomallei	nc
EUGGR000123t1			Q9TV62	Myosin-4 (Myosin heavy chain 2b) (MyHC-2b) (Myosin heavy chain 4) (Myosin heavy chain, skeletal muscle, fetal)			GO:0003725,GO:0003774,GO:0005516,GO:0005524,GO:0006936,GO:0030016,GO:0032982,GO:0051015	K10352		nc
EUGGR000124t1			Q80TF4	Kelch-like protein 13 (BTB and kelch domain-containing protein 2)					cellular organisms; Eukaryota	nc
EUGGR000125t1	88036.EFJ27104	NA	Q550K8	Probable serine/threonine-protein kinase DDB_G0277071 (EC 2.7.11.1)			GO:0004674,GO:0005524,GO:0006470,GO:0008138,GO:0010468,GO:0031152,GO:0033549,GO:0070373,GO:1900424		cellular organisms; Eukaryota; Amoebozoa; Discosea; Longamoebia; Centramoebida; Acanthamoebidae; Acanthamoeba; Acanthamoeba castellanii	nc
EUGGR000126t1									cellular organisms; Eukaryota; Rhodophyta; Florideophyceae; Rhodymeniophycidae; Gigartinales; Gigartinaceae; Chondrus; Chondrus crispus	nc
EUGGR000127t1	5762.XP_002679933.1	phospholipidtransporting ATPase	Q9NTI2	Phospholipid-transporting ATPase IB (EC 7.6.2.1) (ATPase class I type 8A member 2) (ML-1) (P4-ATPase flippase complex alpha subunit ATP8A2)			GO:0000139,GO:0000166,GO:0000902,GO:0000904,GO:0001882,GO:0001883,GO:0003008,GO:0003009,GO:0003011,GO:0003012,GO:0003674,GO:0003824,GO:0004012,GO:0005215,GO:0005319,GO:0005488,GO:0005515,GO:0005524,GO:0005548,GO:0005575,GO:0005622,GO:0005623,GO:0005737,GO:0005768,GO:0005783,GO:0005789,GO:0005794,GO:0005802,GO:0005886,GO:0005887,GO:0006139,GO:0006152,GO:0006163,GO:0006195,GO:0006200,GO:0006725,GO:…	K01530,K14802	cellular organisms; Eukaryota	nc
EUGGR000128t1	431895.XP_001747685.1	inositol 1,4,5-trisphosphate receptor type	P41809	Signaling mucin HKR1 (Hansenula MRAKII killer toxin-resistant protein 1)			GO:0000003,GO:0000280,GO:0000822,GO:0001556,GO:0001666,GO:0001775,GO:0002791,GO:0003006,GO:0003008,GO:0003012,GO:0003674,GO:0004871,GO:0004872,GO:0005215,GO:0005216,GO:0005217,GO:0005218,GO:0005220,GO:0005261,GO:0005262,GO:0005488,GO:0005509,GO:0005515,GO:0005543,GO:0005575,GO:0005622,GO:0005623,GO:0005634,GO:0005635,GO:0005637,GO:0005640,GO:0005654,GO:0005730,GO:0005737,GO:0005783,GO:0005789,GO:…	K04958,K04959,K04960	cellular organisms; Eukaryota; Euglenozoa; Kinetoplastida; Bodonidae; Bodo; Bodo saltans	nc
EUGGR000129t1	65071.PYU1_T006561	ATP-binding cassette, sub-family C (CFTR MRP), member	Q42093	ABC transporter C family member 2 (ABC transporter ABCC.2) (AtABCC2) (EC 7.6.2.2) (ATP-energized glutathione S-conjugate pump 2) (Glutathione S-conjugate-transporting ATPase 2) (Multidrug resistance-associated protein 2)			GO:0000325,GO:0005516,GO:0005524,GO:0005773,GO:0005774,GO:0016020,GO:0016021,GO:0042626,GO:0055085,GO:1902417,GO:1902418		cellular organisms; Eukaryota; Viridiplantae; Streptophyta; Streptophytina; Embryophyta; Tracheophyta; Euphyllophyta; Spermatophyta; Magnoliophyta; Mesangiospermae; eudicotyledons; Gunneridae; Pentapetalae; rosids; malvids; Brassicales; Brassicaceae; Camelineae; Arabidopsis; Arabidopsis thaliana	nc
EUGGR000130t1										nc
EUGGR000131t1			P02567	Myosin-1 (Myosin heavy chain D) (MHC D)			GO:0003774,GO:0005524,GO:0005863,GO:0006936,GO:0008307,GO:0043050,GO:0048017,GO:0051015	K10352		nc
EUGGR000132t1	13616.ENSMODP00000031933	Snf2-related CREBBP activator protein	Q7X9V2	Protein PHOTOPERIOD-INDEPENDENT EARLY FLOWERING 1 (EC 3.6.4.12) (Independent early flowering 1 protein) (Protein CHROMATIN REMODELING 13) (AtCHR13)			GO:0000123,GO:0005575,GO:0005622,GO:0005623,GO:0005634,GO:0005654,GO:0006325,GO:0006464,GO:0006473,GO:0006475,GO:0006996,GO:0008150,GO:0008152,GO:0009987,GO:0016043,GO:0016568,GO:0016569,GO:0016570,GO:0016573,GO:0016604,GO:0016607,GO:0018193,GO:0018205,GO:0018393,GO:0018394,GO:0019538,GO:0031974,GO:0031981,GO:0032991,GO:0035267,GO:0036211,GO:0043170,GO:0043189,GO:0043226,GO:0043227,GO:0043229,GO:…	K11320	cellular organisms; Eukaryota	nc
EUGGR000133t1										nc
EUGGR000134t1			Q8IVF4	Dynein heavy chain 10, axonemal (Axonemal beta dynein heavy chain 10) (Ciliary dynein heavy chain 10)			GO:0005524,GO:0005737,GO:0005874,GO:0005929,GO:0007018,GO:0008569,GO:0030286,GO:0045503,GO:0045505,GO:0051959	K10408	cellular organisms; Eukaryota	nc
EUGGR000135t1			Q8YM40	Alpha-2-macroglobulin homolog			GO:0004866,GO:0005886	K06894	cellular organisms; Bacteria; Terrabacteria group; Chloroflexi; Caldilineae; Caldilineales; Caldilineaceae; Caldilinea; Caldilinea aerophila; Caldilinea aerophila DSM 14535 = NBRC 104270	nc
EUGGR000136t1	486041.XP_001878616.1	Glutamate synthase	Q9C102	Putative glutamate synthase [NADPH] (EC 1.4.1.13) (NADPH-GOGAT)	XM_016754706.1	Spizellomyces punctatus DAOM BR117 glutamate synthase, NADH/NADPH, small subunit (SPPG_06506), mRNA	GO:0003674,GO:0003824,GO:0005575,GO:0005622,GO:0005623,GO:0005737,GO:0005739,GO:0005829,GO:0006082,GO:0006520,GO:0006536,GO:0006537,GO:0006541,GO:0006807,GO:0008150,GO:0008152,GO:0008652,GO:0009058,GO:0009064,GO:0009084,GO:0009987,GO:0015930,GO:0016040,GO:0016053,GO:0016491,GO:0016638,GO:0016639,GO:0019676,GO:0019752,GO:0043226,GO:0043227,GO:0043229,GO:0043231,GO:0043436,GO:0043648,GO:0043650,GO:…	K00264	cellular organisms; Eukaryota; Opisthokonta; Fungi	nc
EUGGR000137t1										nc
EUGGR000138t1			Q5R7B4	Receptor for retinol uptake STRA6 (Retinol-binding protein receptor STRA6) (Stimulated by retinoic acid gene 6 protein homolog)			GO:0005887,GO:0016918,GO:0019841,GO:0034632,GO:0034633,GO:0038023,GO:0043010		cellular organisms; Eukaryota; Euglenozoa; Kinetoplastida; Bodonidae; Bodo; Bodo saltans	nc
EUGGR000139t1	3711.Bra008711.1-P	ribosomal protein L27	Q655S1	ATP-dependent zinc metalloprotease FTSH 2, chloroplastic (OsFTSH2) (EC 3.4.24.-)			GO:0005575,GO:0005622,GO:0005623,GO:0005737,GO:0009507,GO:0009534,GO:0009535,GO:0009536,GO:0009579,GO:0016020,GO:0031976,GO:0031984,GO:0034357,GO:0042651,GO:0043226,GO:0043227,GO:0043229,GO:0043231,GO:0044422,GO:0044424,GO:0044434,GO:0044435,GO:0044436,GO:0044444,GO:0044446,GO:0044464,GO:0055035	K02899,K03798	cellular organisms; Eukaryota; Viridiplantae	nc
EUGGR000140t1									cellular organisms; Eukaryota; Rhodophyta; Florideophyceae; Rhodymeniophycidae; Gigartinales; Gigartinaceae; Chondrus; Chondrus crispus	nc
EUGGR000141t1										nc
EUGGR000142t1			Q5FJJ7	Ribonuclease 3 (EC 3.1.26.3) (Ribonuclease III) (RNase III)	KY308193.1	Bodo sp. ATCC 50149 culture ATCC:50149 dicer 1 (DCL1) gene, partial cds	GO:0004525,GO:0005737,GO:0006364,GO:0006397,GO:0008033,GO:0016075,GO:0019843,GO:0046872	K03685	cellular organisms; Eukaryota; Glaucocystophyceae; Cyanophoraceae; Cyanophora; Cyanophora paradoxa	nc
EUGGR000143t1	272952.HpaP808252	HID1 domain containing	Q8IV36	Protein HID1 (Down-regulated in multiple cancers 1) (HID1 domain-containing protein) (Protein hid-1 homolog)	XM_002900424.1	Phytophthora infestans T30-4 conserved hypothetical protein (PITG_12913) mRNA, complete cds	GO:0000003,GO:0000138,GO:0000139,GO:0002119,GO:0002164,GO:0003008,GO:0005575,GO:0005622,GO:0005623,GO:0005634,GO:0005737,GO:0005794,GO:0005795,GO:0005797,GO:0005829,GO:0005886,GO:0006810,GO:0006886,GO:0006950,GO:0007275,GO:0007588,GO:0008104,GO:0008150,GO:0009266,GO:0009408,GO:0009628,GO:0009636,GO:0009791,GO:0009987,GO:0010033,GO:0012505,GO:0014070,GO:0015031,GO:0016020,GO:0019898,GO:0030421,GO:…		cellular organisms; Eukaryota	nc
EUGGR000144t1	3694.POPTR_0005s07240.1	ATPdependent RNA helicase	Q38953	Probable pre-mRNA-splicing factor ATP-dependent RNA helicase DEAH5 (EC 3.6.4.13) (DEAH RNA helicase homolog PRP22)			GO:0005575,GO:0005622,GO:0005623,GO:0005737,GO:0009507,GO:0009536,GO:0043226,GO:0043227,GO:0043229,GO:0043231,GO:0044424,GO:0044444,GO:0044464	K12818	cellular organisms; Eukaryota	nc
EUGGR000145t1	431895.XP_001749631.1	NA	Q5HZ38	Serine/threonine-protein kinase GRIK2 (EC 2.7.11.1) (Protein GEMINIVIRUS REP INTERACTING KINASE 2) (Protein GRIK2) (SnRK1-activating protein kinase 1) (AtSnAK1)					cellular organisms; Eukaryota; Cryptophyta; Pyrenomonadales; Geminigeraceae; Guillardia; Guillardia theta; Guillardia theta CCMP2712	nc
EUGGR000146t1			Q9W7R4	Teneurin-3 (Ten-3) (Protein Odd Oz/ten-m homolog 3) (Tenascin-M3) (Ten-m3) (Teneurin transmembrane protein 3)			GO:0005887,GO:0007156,GO:0007157,GO:0007165,GO:0007601,GO:0010976,GO:0016020,GO:0030424,GO:0031290,GO:0042803,GO:0043005,GO:0046982,GO:0048666,GO:0050839,GO:0070983,GO:1903385		cellular organisms; Eukaryota; Euglenozoa; Kinetoplastida; Bodonidae; Bodo; Bodo saltans	nc
EUGGR000147t1	515849.XP_001904471.1	vacuolar protein	Q54LB8	Putative vacuolar protein sorting-associated protein 13A	XM_002682626.1	Naegleria gruberi vacuolar associated sorting protein, mRNA	GO:0000003,GO:0003006,GO:0005575,GO:0005622,GO:0005623,GO:0005628,GO:0005737,GO:0005739,GO:0005768,GO:0005802,GO:0005829,GO:0006605,GO:0006623,GO:0006810,GO:0006886,GO:0007034,GO:0007049,GO:0008104,GO:0008150,GO:0009653,GO:0009987,GO:0010927,GO:0015031,GO:0016020,GO:0016043,GO:0016044,GO:0016197,GO:0016482,GO:0019898,GO:0019953,GO:0022402,GO:0022413,GO:0022414,GO:0022607,GO:0030154,GO:0030435,GO:…	K19525	cellular organisms; Eukaryota	nc
EUGGR000148t1	7668.SPU_005987tr	nuclear pore complex protein	Q92621	Nuclear pore complex protein Nup205 (205 kDa nucleoporin) (Nucleoporin Nup205)			GO:0000059,GO:0000226,GO:0003674,GO:0005198,GO:0005575,GO:0005622,GO:0005623,GO:0005634,GO:0005635,GO:0005643,GO:0005737,GO:0005975,GO:0006461,GO:0006605,GO:0006606,GO:0006810,GO:0006886,GO:0006913,GO:0006996,GO:0006997,GO:0006999,GO:0007010,GO:0007017,GO:0007154,GO:0007165,GO:0007166,GO:0007167,GO:0007178,GO:0007184,GO:0007275,GO:0007399,GO:0008104,GO:0008150,GO:0008152,GO:0008643,GO:0008645,GO:…	K14310	cellular organisms; Eukaryota; Opisthokonta; Metazoa; Eumetazoa; Cnidaria; Anthozoa; Hexacorallia; Actiniaria; Edwardsiidae; Nematostella	nc
EUGGR000149t1	13616.ENSMODP00000019416	heavy chain	Q9C0G6	Dynein heavy chain 6, axonemal (Axonemal beta dynein heavy chain 6) (Ciliary dynein heavy chain 6)			GO:0003674,GO:0003774,GO:0003777,GO:0003824,GO:0005575,GO:0005622,GO:0005623,GO:0005737,GO:0005929,GO:0005930,GO:0008150,GO:0008152,GO:0016462,GO:0016787,GO:0016817,GO:0016818,GO:0017111,GO:0031514,GO:0032838,GO:0035085,GO:0042995,GO:0043226,GO:0043227,GO:0043229,GO:0043231,GO:0044422,GO:0044424,GO:0044441,GO:0044444,GO:0044446,GO:0044463,GO:0044464,GO:0097014	K10408	cellular organisms; Eukaryota	nc
EUGGR000150t1										nc
EUGGR000151t1	7739.JGI218963	Chromodomain helicase DNA binding protein	Q8TD26	Chromodomain-helicase-DNA-binding protein 6 (CHD-6) (EC 3.6.4.12) (ATP-dependent helicase CHD6) (Radiation-induced gene B protein)			GO:0000003,GO:0000166,GO:0000902,GO:0000904,GO:0001501,GO:0001503,GO:0001568,GO:0001654,GO:0001667,GO:0001701,GO:0001756,GO:0001775,GO:0001837,GO:0001882,GO:0001883,GO:0001944,GO:0001947,GO:0002009,GO:0002039,GO:0002165,GO:0002376,GO:0002520,GO:0002521,GO:0002791,GO:0003002,GO:0003006,GO:0003007,GO:0003008,GO:0003013,GO:0003143,GO:0003674,GO:0003676,GO:0003677,GO:0003678,GO:0003682,GO:0003824,GO:…	K04494,K14436,K14437,K14438	cellular organisms; Eukaryota; Cryptophyta; Cryptomonadales; Goniomonadaceae; Goniomonas; Goniomonas avonlea	nc
EUGGR000152t1			Q01631	Adenylate cyclase (EC 4.6.1.1) (ATP pyrophosphate-lyase) (Adenylyl cyclase) (Crisp-1)			GO:0000287,GO:0004016,GO:0005524,GO:0005737,GO:0006171,GO:0007186,GO:0030145,GO:0035556	K01768	cellular organisms; Eukaryota; Opisthokonta; Opisthokonta incertae sedis; Ichthyosporea; Capsaspora; Capsaspora owczarzaki; Capsaspora owczarzaki ATCC 30864	nc
EUGGR000153t1	3702.AT3G50880.1	DNA-3-methyladenine glycosylase	Q5UPJ4	Putative helicase L115 (EC 3.6.4.-)			GO:0004386,GO:0005524	K01247	cellular organisms; Eukaryota	nc
EUGGR000154t1	240176.XP_001839707.2	WD domain, G-beta repeat	Q8YRI1	Uncharacterized WD repeat-containing protein alr3466					cellular organisms; Eukaryota; Rhizaria; Foraminifera; Monothalamids; Reticulomyxidae; Reticulomyxa; Reticulomyxa filosa	nc
EUGGR000155t1			Q7Z5P9	Mucin-19 (MUC-19)			GO:0002223,GO:0005576,GO:0005796,GO:0005886,GO:0016266	K22020	cellular organisms; Eukaryota; Alveolata; Dinophyceae; Suessiales; Symbiodiniaceae; Symbiodinium; Symbiodinium microadriaticum	nc
EUGGR000156t1			Q54Q69	Hybrid signal transduction histidine kinase G [Includes: Histidine kinase dhkG (EC 2.7.13.3); Probable serine/threonine-protein kinase dhkG (EC 2.7.11.1)]			GO:0000155,GO:0004674,GO:0004713,GO:0005524,GO:0016021		cellular organisms; Bacteria	nc
EUGGR000157t1	400682.PAC_15714339	ATPdependent RNA helicase	Q7QCW2	Probable ATP-dependent RNA helicase spindle-E (EC 3.6.4.13)				K18995	cellular organisms; Eukaryota; Glaucocystophyceae; Cyanophoraceae; Cyanophora; Cyanophora paradoxa	nc
EUGGR000158t1			Q8IDX6	Reticulocyte-binding protein 2 homolog a					cellular organisms; Eukaryota; Euglenozoa; Kinetoplastida; Trypanosomatidae; Trypanosoma; Trypanozoon; Trypanosoma brucei; Trypanosoma brucei gambiense; Trypanosoma brucei gambiense DAL972	nc
EUGGR000159t1			Q923L3	CUB and sushi domain-containing protein 1 (CUB and sushi multiple domains protein 1)			GO:0001964,GO:0016021,GO:0042593	K17495	cellular organisms	nc
EUGGR000160t1	5664.LmjF.09.1510	NA							cellular organisms; Eukaryota; Euglenozoa; Kinetoplastida; Bodonidae; Bodo; Bodo saltans	nc
EUGGR000161t1	353153.XP_821809.1	guanine nucleotide exchange factor	Q9P7R8	Uncharacterized protein C211.03	XM_009310253.1	Trypanosoma grayi hypothetical protein partial mRNA	GO:0000003,GO:0000137,GO:0000139,GO:0000578,GO:0000902,GO:0000910,GO:0000911,GO:0001736,GO:0001738,GO:0002009,GO:0002064,GO:0002119,GO:0002164,GO:0003006,GO:0003674,GO:0005083,GO:0005085,GO:0005086,GO:0005215,GO:0005575,GO:0005622,GO:0005623,GO:0005737,GO:0005739,GO:0005768,GO:0005777,GO:0005783,GO:0005788,GO:0005794,GO:0005795,GO:0005798,GO:0005801,GO:0005802,GO:0005829,GO:0005886,GO:0006140,GO:…	K08493,K18443	cellular organisms; Eukaryota; Euglenozoa; Kinetoplastida; Bodonidae; Bodo; Bodo saltans	nc
EUGGR000162t1									cellular organisms; Eukaryota; Euglenozoa; Kinetoplastida; Trypanosomatidae; Leishmaniinae; Leishmania; Leishmania; Leishmania donovani species complex; Leishmania infantum; Leishmania infantum JPCM5	nc
EUGGR000163t1	5911.EAS03351	ATP-binding cassette sub-family A ABC1 member	Q84M24	ABC transporter A family member 1 (ABC transporter ABCA.1) (AtABCA1) (ABC one homolog protein 1) (AtAOH1)			GO:0005319,GO:0005524,GO:0005774,GO:0006869,GO:0016021,GO:0042626,GO:0043231	K05641,K05643	cellular organisms; Eukaryota; Cryptophyta; Cryptomonadales; Goniomonadaceae; Goniomonas; Goniomonas avonlea	nc
EUGGR000164t1									cellular organisms	nc
EUGGR000165t1										nc
EUGGR000166t1	37347.ENSTBEP00000005479	tripartite motif containing 71, E3 ubiquitin protein ligase	D3ZVM4	E3 ubiquitin-protein ligase TRIM71 (EC 2.3.2.27) (Protein lin-41 homolog) (RING-type E3 ubiquitin transferase TRIM71) (Tripartite motif-containing protein 71)			GO:0000082,GO:0000209,GO:0000932,GO:0001843,GO:0004842,GO:0008270,GO:0008543,GO:0010586,GO:0010608,GO:0021915,GO:0030371,GO:0035196,GO:0035198,GO:0035278,GO:0043161,GO:0051865,GO:0060964,GO:0061158,GO:0061630,GO:0072089,GO:2000177,GO:2000637	K12035	cellular organisms	nc
EUGGR000167t1	423536.XP_002786907.1	isochorismate synthase	B4S4J4	2-succinyl-5-enolpyruvyl-6-hydroxy-3-cyclohexene-1-carboxylate synthase (SEPHCHC synthase) (EC 2.2.1.9) (Menaquinone biosynthesis protein MenD)	XM_002773523.1	Perkinsus marinus ATCC 50983 isochorismate synthase, putative, mRNA	GO:0002376,GO:0003674,GO:0003824,GO:0005575,GO:0005622,GO:0005623,GO:0005737,GO:0006732,GO:0006950,GO:0006952,GO:0006955,GO:0008150,GO:0008152,GO:0008909,GO:0009058,GO:0009108,GO:0009507,GO:0009526,GO:0009536,GO:0009607,GO:0009617,GO:0009620,GO:0009627,GO:0009814,GO:0009941,GO:0009987,GO:0010109,GO:0010118,GO:0016020,GO:0016853,GO:0016866,GO:0019222,GO:0031090,GO:0031323,GO:0031347,GO:0031348,GO:…	K02361,K02552,K14759	cellular organisms; Eukaryota	nc
EUGGR000168t1	3218.PP1S96_129V6.1	Ubiquitin protein ligase E3 component n-recognin 3	Q9W3M3	E3 ubiquitin-protein ligase Ubr3 (EC 2.3.2.27) (E3 ubiquitin-protein transferase Ubr3)			GO:0000151,GO:0005634,GO:0005737,GO:0005829,GO:0008270,GO:0016567,GO:0043066,GO:0045880,GO:0051865,GO:0061630,GO:0070936,GO:0071596	K11978	cellular organisms; Eukaryota; Rhodophyta; Bangiophyceae; Cyanidiales; Cyanidiaceae; Galdieria; Galdieria phlegrea	nc
EUGGR000169t1	9483.ENSCJAP00000007068	ankyrin repeat	Q5F478	Serine/threonine-protein phosphatase 6 regulatory ankyrin repeat subunit B (PP6-ARS-B) (Serine/threonine-protein phosphatase 6 regulatory subunit ARS-B) (Ankyrin repeat domain-containing protein 44)				K15503	cellular organisms	nc
EUGGR000170t1										nc
EUGGR000171t1	431895.XP_001749458.1	polyketide synthase	Q9ZGI5	Narbonolide/10-deoxymethynolide synthase PikA1, modules 1 and 2 (EC 2.3.1.239) (EC 2.3.1.240) (Narbonolide/10-deoxymethynolide synthase PikAI) (Pikromycin polyketide synthase component PikAI) (Pikromycin PKS component PikAI) (Type I modular polyketide synthase PikAI) (PKS)			GO:0006082,GO:0006518,GO:0006629,GO:0006725,GO:0006807,GO:0008150,GO:0008152,GO:0008610,GO:0009058,GO:0009403,GO:0009404,GO:0009987,GO:0016053,GO:0018130,GO:0018958,GO:0019438,GO:0019748,GO:0019752,GO:0032787,GO:0034641,GO:0042180,GO:0042181,GO:0042537,GO:0043043,GO:0043436,GO:0043603,GO:0043604,GO:0044237,GO:0044238,GO:0044249,GO:0044271,GO:0044281,GO:0044283,GO:0044550,GO:0044710,GO:0044711,GO:…	K15419	cellular organisms; Bacteria; Proteobacteria; delta/epsilon subdivisions; Deltaproteobacteria; Myxococcales; Cystobacterineae; Archangiaceae; Cystobacter; Cystobacter fuscus; Cystobacter fuscus DSM 2262	nc
EUGGR000172t1	5786.XP_003290740.1	poly ADP-ribose polymerase	Q9UKK3	Protein mono-ADP-ribosyltransferase PARP4 (EC 2.4.2.-) (193 kDa vault protein) (ADP-ribosyltransferase diphtheria toxin-like 4) (ARTD4) (PARP-related/IalphaI-related H5/proline-rich) (PH5P) (Poly [ADP-ribose] polymerase 4) (PARP-4) (Vault poly(ADP-ribose) polymerase) (VPARP)			GO:0003674,GO:0003676,GO:0003677,GO:0003824,GO:0003950,GO:0005488,GO:0005515,GO:0005575,GO:0005622,GO:0005623,GO:0005634,GO:0005737,GO:0005819,GO:0005856,GO:0005874,GO:0005876,GO:0005975,GO:0006139,GO:0006259,GO:0006281,GO:0006464,GO:0006471,GO:0006486,GO:0006725,GO:0006807,GO:0006810,GO:0006950,GO:0006952,GO:0006954,GO:0006974,GO:0008150,GO:0008152,GO:0008219,GO:0009058,GO:0009059,GO:0009100,GO:…	K10798	cellular organisms; Eukaryota; Amoebozoa; Discosea; Longamoebia; Centramoebida; Acanthamoebidae; Acanthamoeba; Acanthamoeba castellanii	nc
EUGGR000173t1	35128.Thaps21370	Chromosome	Q06852	Cell surface glycoprotein 1 (Outer layer protein B) (S-layer protein 1)				K15462,K19607	cellular organisms; Eukaryota; Rhodophyta; Florideophyceae; Rhodymeniophycidae; Gigartinales; Gigartinaceae; Chondrus; Chondrus crispus	nc
EUGGR000174t1	7757.ENSPMAP00000008751	extended synaptotagmin-like protein								nc
EUGGR000175t1	3218.PP1S123_72V6.1	Anaphase promoting complex subunit 1	Q9H1A4	Anaphase-promoting complex subunit 1 (APC1) (Cyclosome subunit 1) (Mitotic checkpoint regulator) (Testis-specific gene 24 protein)			GO:0005575,GO:0005622,GO:0005623,GO:0005634,GO:0043226,GO:0043227,GO:0043229,GO:0043231,GO:0044424,GO:0044464	K03348	cellular organisms; Eukaryota; Stramenopiles; Labyrinthulomycetes; Thraustochytriaceae	nc
EUGGR000176t1									cellular organisms	nc
EUGGR000177t1	45351.NEMVEDRAFT_v1g197962-PA	chromosome 12 open reading frame 55	Q96N23	Cilia- and flagella-associated protein 54			GO:0005930,GO:0007283,GO:0030154,GO:0060271,GO:0060294		cellular organisms; Eukaryota; Opisthokonta; Metazoa; Eumetazoa; Cnidaria; Anthozoa; Hexacorallia; Actiniaria; Edwardsiidae; Nematostella	nc
EUGGR000178t1									cellular organisms; Eukaryota; Cryptophyta; Cryptomonadales; Goniomonadaceae; Goniomonas; Goniomonas avonlea	nc
EUGGR000179t1	6669.DappuP332781	Inherit from KOG: ATPdependent RNA helicase	P53131	Pre-mRNA-splicing factor ATP-dependent RNA helicase PRP43 (EC 3.6.4.13) (Helicase JA1)			GO:0000390,GO:0000462,GO:0000463,GO:0000466,GO:0003723,GO:0003729,GO:0004004,GO:0005524,GO:0005739,GO:0006364,GO:0030490,GO:0030686,GO:0034459,GO:0042273,GO:0071014	K12820	cellular organisms; Eukaryota; Stramenopiles; Oomycetes; Saprolegniales; Saprolegniaceae; Saprolegnia; Saprolegnia parasitica; Saprolegnia parasitica CBS 223.65	nc
EUGGR000180t1										nc
EUGGR000181t1	35128.Thaps21370	Chromosome	Q15751	Probable E3 ubiquitin-protein ligase HERC1 (EC 2.3.2.26) (HECT domain and RCC1-like domain-containing protein 1) (HECT-type E3 ubiquitin transferase HERC1) (p532) (p619)			GO:0004842,GO:0005086,GO:0005737,GO:0005794,GO:0005829,GO:0010507,GO:0016020,GO:0021702,GO:0031175,GO:0050885	K15462,K19607	cellular organisms; Eukaryota; Stramenopiles	nc
EUGGR000182t1	929439.XP_003876255.1	Kinesin family member	Q9NQT8	Kinesin-like protein KIF13B (Kinesin-like protein GAKIN)				K10394	cellular organisms; Eukaryota	nc
EUGGR000183t1	420245.XP_001561649.1	Dead deah box helicase	Q9P7T8	Uncharacterized helicase C694.02 (EC 3.6.4.-)			GO:0002252,GO:0002376,GO:0002682,GO:0002684,GO:0002697,GO:0002831,GO:0003674,GO:0003676,GO:0003677,GO:0003690,GO:0003723,GO:0003725,GO:0003727,GO:0005488,GO:0005575,GO:0005622,GO:0005623,GO:0005634,GO:0005737,GO:0005829,GO:0006950,GO:0006952,GO:0008150,GO:0009607,GO:0009615,GO:0009966,GO:0009967,GO:0010646,GO:0010647,GO:0023051,GO:0023056,GO:0031347,GO:0039531,GO:0039533,GO:0039535,GO:0043226,GO:…	K20103	cellular organisms; Eukaryota	nc
EUGGR000184t1									cellular organisms; Eukaryota; Alveolata; Chromerida; Chromera; Chromera velia; Chromera velia CCMP2878	nc
EUGGR000185t1	9615.ENSCAFP00000037530	retinitis pigmentosa GTPase regulator	Q9FN03	Ultraviolet-B receptor UVR8 (Protein UV-B RESISTANCE 8) (RCC1 domain-containing protein UVR8)	XM_019116196.1	PREDICTED: Cyprinus carpio X-linked retinitis pigmentosa GTPase regulator-like (LOC109102846), mRNA	GO:0000902,GO:0001654,GO:0001754,GO:0003008,GO:0005575,GO:0005622,GO:0005623,GO:0005737,GO:0005794,GO:0005813,GO:0005815,GO:0005856,GO:0005929,GO:0005930,GO:0005932,GO:0006810,GO:0006928,GO:0006996,GO:0007017,GO:0007018,GO:0007275,GO:0007399,GO:0007423,GO:0007600,GO:0007601,GO:0008150,GO:0009653,GO:0009887,GO:0009987,GO:0010927,GO:0010970,GO:0015630,GO:0016043,GO:0022008,GO:0022607,GO:0030030,GO:…	K19607	cellular organisms; Bacteria	nc
EUGGR000186t1	353153.XP_814878.1	conserved hypothetical protein	Q503L9	Nucleoredoxin (EC 1.8.1.8)			GO:0005634,GO:0005829,GO:0016055,GO:0030154,GO:0030178,GO:0031397,GO:0045454,GO:0047134,GO:0072358	K17609	cellular organisms; Eukaryota; Cryptophyta; Cryptomonadales; Goniomonadaceae; Goniomonas; Goniomonas avonlea	nc
EUGGR000187t1	7070.TC007543-PA	to reverse transcriptase	Q99315	Transposon Ty3-G Gag-Pol polyprotein (Gag3-Pol3) (Transposon Ty3-1 TYA-TYB polyprotein) [Cleaved into: Capsid protein (CA) (p24); Spacer peptide p3; Nucleocapsid protein p11 (NC); Ty3 protease (PR) (EC 3.4.23.-) (p16); Spacer peptide J; Reverse transcriptase/ribonuclease H (RT) (RT-RH) (EC 2.7.7.49) (EC 2.7.7.7) (EC 3.1.26.4) (p55); Integrase p61 (IN); Integrase p58 (IN)]					cellular organisms; Eukaryota	nc
EUGGR000188t1	5762.XP_002679110.1	furry homolog (Drosophila)	O94915	Protein furry homolog-like (ALL1-fused gene from chromosome 4p12 protein)			GO:0000003,GO:0000902,GO:0000904,GO:0000922,GO:0001654,GO:0001745,GO:0001751,GO:0001754,GO:0001932,GO:0001934,GO:0002165,GO:0003006,GO:0003674,GO:0005488,GO:0005515,GO:0005575,GO:0005622,GO:0005623,GO:0005737,GO:0005819,GO:0005856,GO:0005886,GO:0005938,GO:0006996,GO:0007275,GO:0007276,GO:0007281,GO:0007292,GO:0007399,GO:0007423,GO:0007444,GO:0007455,GO:0007469,GO:0007472,GO:0007476,GO:0007552,GO:…			nc
EUGGR000189t1	5762.XP_002682672.1	vacuolar protein	Q54LB8	Putative vacuolar protein sorting-associated protein 13A				K19525	cellular organisms; Eukaryota	nc
EUGGR000190t1	7245.FBpp0270484	inositol 1,4,5-trisphosphate receptor type	Q14643	Inositol 1,4,5-trisphosphate receptor type 1 (IP3 receptor isoform 1) (IP3R 1) (InsP3R1) (Type 1 inositol 1,4,5-trisphosphate receptor) (Type 1 InsP3 receptor)			GO:0000280,GO:0003008,GO:0003674,GO:0004871,GO:0004872,GO:0005215,GO:0005216,GO:0005217,GO:0005220,GO:0005261,GO:0005262,GO:0005575,GO:0005622,GO:0005623,GO:0005737,GO:0005783,GO:0005789,GO:0006810,GO:0006811,GO:0006812,GO:0006816,GO:0006873,GO:0006874,GO:0006875,GO:0006950,GO:0006979,GO:0006996,GO:0007154,GO:0007165,GO:0007204,GO:0007275,GO:0007399,GO:0007417,GO:0007420,GO:0007591,GO:0007600,GO:…	K04958	cellular organisms; Eukaryota	nc
EUGGR000191t1	4558.Sb06g003290.1	Ubiquitin-protein ligase	Q6WWW4	E3 ubiquitin-protein ligase UPL3 (Ubiquitin-protein ligase 3) (EC 2.3.2.26) (HECT ubiquitin-protein ligase 3) (HECT-type E3 ubiquitin transferase UPL3) (Protein KAKTUS)	AK105706.1	Oryza sativa Japonica Group cDNA clone:001-201-E03, full insert sequence	GO:0000902,GO:0000904,GO:0003674,GO:0003824,GO:0004842,GO:0005575,GO:0005622,GO:0005623,GO:0005634,GO:0005737,GO:0005886,GO:0006139,GO:0006259,GO:0006260,GO:0006261,GO:0006464,GO:0006508,GO:0006511,GO:0006725,GO:0006807,GO:0007049,GO:0007275,GO:0008150,GO:0008152,GO:0008544,GO:0009056,GO:0009057,GO:0009058,GO:0009059,GO:0009653,GO:0009888,GO:0009913,GO:0009987,GO:0010026,GO:0010090,GO:0010091,GO:…	K10590	cellular organisms; Eukaryota	nc
EUGGR000192t1	5762.XP_002676494.1	Coiled-coil domain containing 108	A8JFU2	Cilia- and flagella-associated protein 65 (Fragment)			GO:0005575,GO:0016020		cellular organisms; Eukaryota; Euglenozoa; Kinetoplastida; Bodonidae; Bodo; Bodo saltans	nc
EUGGR000193t1	5786.XP_003288791.1	Dopey family member	Q8BL99	Protein dopey-1			GO:0000003,GO:0000139,GO:0000902,GO:0003006,GO:0005575,GO:0005622,GO:0005623,GO:0005737,GO:0005739,GO:0005768,GO:0005777,GO:0005794,GO:0005802,GO:0006810,GO:0006892,GO:0006895,GO:0006996,GO:0007029,GO:0007275,GO:0007548,GO:0008150,GO:0008360,GO:0009653,GO:0009790,GO:0009792,GO:0009987,GO:0012505,GO:0016020,GO:0016043,GO:0016192,GO:0016197,GO:0016482,GO:0022414,GO:0022603,GO:0022604,GO:0031090,GO:…	K19476	cellular organisms; Eukaryota	nc
EUGGR000194t1	7719.ENSCINP00000010827	Kinesin family member	B1AVY7	Kinesin-like protein KIF16B			GO:0000139,GO:0000226,GO:0000910,GO:0001775,GO:0002376,GO:0003008,GO:0003674,GO:0003774,GO:0003777,GO:0003824,GO:0005488,GO:0005515,GO:0005575,GO:0005622,GO:0005623,GO:0005737,GO:0005768,GO:0005769,GO:0005794,GO:0005802,GO:0005813,GO:0005815,GO:0005856,GO:0005871,GO:0005874,GO:0005875,GO:0005881,GO:0006461,GO:0006605,GO:0006810,GO:0006886,GO:0006892,GO:0006893,GO:0006928,GO:0006996,GO:0007010,GO:…	K11415,K17914	cellular organisms; Eukaryota	nc
EUGGR000195t1										nc
EUGGR000196t1	5762.XP_002675266.1	thyroid adenoma associated	A8C752	Thyroid adenoma-associated protein homolog			GO:0005575,GO:0005622,GO:0005623,GO:0005634,GO:0005737,GO:0005829,GO:0032991,GO:0043226,GO:0043227,GO:0043229,GO:0043231,GO:0043234,GO:0044424,GO:0044444,GO:0044464		cellular organisms; Eukaryota; Amoebozoa; Discosea; Longamoebia; Centramoebida; Acanthamoebidae; Acanthamoeba; Acanthamoeba castellanii	nc
EUGGR000197t1										nc
EUGGR000198t1			P98107	E-selectin (CD62 antigen-like family member E) (Endothelial leukocyte adhesion molecule 1) (ELAM-1) (Leukocyte-endothelial cell adhesion molecule 2) (LECAM2) (CD antigen CD62E)			GO:0002092,GO:0004888,GO:0005509,GO:0005615,GO:0005887,GO:0005901,GO:0005905,GO:0007157,GO:0007202,GO:0030029,GO:0030863,GO:0033691,GO:0043274,GO:0048471,GO:0050901,GO:0070492,GO:0070555	K06494	cellular organisms; Eukaryota; Viridiplantae; Chlorophyta; Mamiellophyceae; Mamiellales; Bathycoccaceae; Bathycoccus; Bathycoccus prasinos	nc
EUGGR000199t1									cellular organisms; Eukaryota; Haptophyceae; Prymnesiales; Chrysochromulinaceae; Chrysochromulina; Chrysochromulina sp. CCMP291	nc
EUGGR000200t1			A0QLI5	Putative NAD(+)--arginine ADP-ribosyltransferase Mav (EC 2.4.2.31) (Putative mono(ADP-ribosyl)transferase) (mADPRT) (mART) (Toxin Mav)					cellular organisms; Eukaryota; Haptophyceae; Prymnesiales; Chrysochromulinaceae; Chrysochromulina; Chrysochromulina sp. CCMP291	nc
EUGGR000201t1										nc
EUGGR000202t1	5786.XP_003291212.1	kiaa1109	Q12150	Protein CSF1 (Cold sensitive for fermentation protein 1)			GO:0000003,GO:0001558,GO:0002119,GO:0002164,GO:0003008,GO:0005575,GO:0005622,GO:0005623,GO:0005634,GO:0006629,GO:0006810,GO:0006897,GO:0006909,GO:0006911,GO:0007154,GO:0007267,GO:0007268,GO:0007275,GO:0007276,GO:0007283,GO:0007399,GO:0007413,GO:0008037,GO:0008038,GO:0008150,GO:0008152,GO:0009791,GO:0009888,GO:0009987,GO:0010324,GO:0010876,GO:0016020,GO:0016043,GO:0016044,GO:0016192,GO:0016358,GO:…	K05741	cellular organisms; Eukaryota; Euglenozoa; Kinetoplastida; Trypanosomatidae; Trypanosoma; Trypanozoon; Trypanosoma brucei; Trypanosoma brucei gambiense; Trypanosoma brucei gambiense DAL972	nc
EUGGR000203t1										nc
EUGGR000204t1			P0CT91	Lipase A (EC 3.1.1.3) (EC 3.1.1.72) (Acetylxylan esterase)					cellular organisms; Eukaryota	nc
EUGGR000205t1	7739.JGI106560	Ring finger protein	A0A0R4I9Y1	E3 ubiquitin-protein ligase rnf213-beta (EC 2.3.2.27) (EC 3.6.4.-) (Mysterin-B) (Mysterin-beta) (RING finger protein 213-B) (RING finger protein 213-beta) (RING-type E3 ubiquitin transferase rnf213-beta)			GO:0004842,GO:0005829,GO:0006511,GO:0016887,GO:0046872		cellular organisms; Eukaryota; Cryptophyta; Cryptomonadales; Goniomonadaceae; Goniomonas; Goniomonas avonlea	nc
EUGGR000206t1	353153.XP_810066.1	NA	A2A870	Fas-binding factor 1 (FBF-1)			GO:0000922,GO:0005813,GO:0005814,GO:0043296,GO:0043297,GO:0045095,GO:0060271,GO:0090162,GO:0097539	K16471	cellular organisms; Eukaryota; Euglenozoa; Kinetoplastida; Trypanosomatidae; Trypanosoma; Trypanozoon; Trypanosoma brucei; Trypanosoma brucei gambiense; Trypanosoma brucei gambiense DAL972	nc
EUGGR000207t1										nc
EUGGR000208t1	4896.SPBC21C3.01c.1	vacuolar protein	P87319	Vacuolar protein sorting-associated protein 13a			GO:0000003,GO:0003006,GO:0005575,GO:0005622,GO:0005623,GO:0005628,GO:0005737,GO:0005739,GO:0005768,GO:0005802,GO:0005829,GO:0006605,GO:0006623,GO:0006810,GO:0006886,GO:0007034,GO:0007049,GO:0008104,GO:0008150,GO:0009653,GO:0009987,GO:0010927,GO:0015031,GO:0016020,GO:0016043,GO:0016044,GO:0016197,GO:0016482,GO:0019898,GO:0019953,GO:0022402,GO:0022413,GO:0022414,GO:0022607,GO:0030154,GO:0030435,GO:…	K19525	cellular organisms; Eukaryota; Opisthokonta; Fungi	nc
EUGGR000209t1	573826.XP_002420896.1	ATPdependent RNA helicase	O51767	ATP-dependent RNA helicase HrpA (EC 3.6.4.13)			GO:0000166,GO:0000462,GO:0001882,GO:0001883,GO:0003674,GO:0003724,GO:0003824,GO:0004004,GO:0004386,GO:0005488,GO:0005524,GO:0005575,GO:0005622,GO:0005623,GO:0005634,GO:0005730,GO:0006139,GO:0006152,GO:0006163,GO:0006195,GO:0006200,GO:0006364,GO:0006396,GO:0006725,GO:0006753,GO:0006793,GO:0006796,GO:0006807,GO:0008026,GO:0008150,GO:0008152,GO:0008186,GO:0009056,GO:0009116,GO:0009117,GO:0009119,GO:…	K14781,K17820	cellular organisms; Bacteria; Proteobacteria; Betaproteobacteria; Burkholderiales	nc
EUGGR000210t1	353153.XP_821809.1	guanine nucleotide exchange factor	Q9P7R8	Uncharacterized protein C211.03			GO:0000003,GO:0000137,GO:0000139,GO:0000578,GO:0000902,GO:0000910,GO:0000911,GO:0001736,GO:0001738,GO:0002009,GO:0002064,GO:0002119,GO:0002164,GO:0003006,GO:0003674,GO:0005083,GO:0005085,GO:0005086,GO:0005215,GO:0005575,GO:0005622,GO:0005623,GO:0005737,GO:0005739,GO:0005768,GO:0005777,GO:0005783,GO:0005788,GO:0005794,GO:0005795,GO:0005798,GO:0005801,GO:0005802,GO:0005829,GO:0005886,GO:0006140,GO:…	K08493,K18443	cellular organisms; Eukaryota; Euglenozoa; Kinetoplastida; Bodonidae; Bodo; Bodo saltans	nc
EUGGR000211t1	164328.Phyra77307	protein phosphatase, EF-hand calcium binding domain	Q3SWT6	Serine/threonine-protein phosphatase with EF-hands 1 (PPEF-1) (EC 3.1.3.16)			GO:0001750,GO:0001917,GO:0001932,GO:0001933,GO:0003674,GO:0003824,GO:0004721,GO:0004722,GO:0005488,GO:0005515,GO:0005575,GO:0005622,GO:0005623,GO:0005737,GO:0005929,GO:0006464,GO:0006470,GO:0006793,GO:0006796,GO:0008150,GO:0008152,GO:0009892,GO:0009966,GO:0009968,GO:0009987,GO:0010563,GO:0010605,GO:0010627,GO:0010646,GO:0010648,GO:0010741,GO:0010799,GO:0010801,GO:0016311,GO:0016787,GO:0016788,GO:…	K13807	cellular organisms; Eukaryota; Alveolata	nc
EUGGR000212t1	3218.PP1S69_195V6.1	domain-containing protein	B8XCH5	Protein QUIRKY					cellular organisms; Eukaryota; Viridiplantae; Streptophyta; Streptophytina; Embryophyta; Tracheophyta; Lycopodiopsida; Selaginellales; Selaginellaceae; Selaginella; Selaginella moellendorffii	nc
EUGGR000213t1	535722.XP_003171937.1	Ankyrin repeat	P16157	Ankyrin-1 (ANK-1) (Ankyrin-R) (Erythrocyte ankyrin)					cellular organisms; Eukaryota; Opisthokonta; Metazoa; Eumetazoa; Bilateria; Deuterostomia; Chordata; Craniata; Vertebrata; Gnathostomata; Teleostomi; Euteleostomi; Sarcopterygii; Dipnotetrapodomorpha; Tetrapoda; Amniota; Mammalia; Theria; Eutheria; Boreoeutheria; Euarchontoglires; Primates; Haplorrhini; Simiiformes; Catarrhini; Hominoidea; Hominidae; Homininae; Homo; Homo sapiens	nc
EUGGR000214t1	7739.JGI127074	heavy chain	Q63170	Dynein heavy chain 7, axonemal (Axonemal beta dynein heavy chain 7) (Axonemal dynein heavy chain b) (Ciliary dynein heavy chain 7) (Dynein-like protein 7)	XM_019998721.1	PREDICTED: Amphimedon queenslandica dynein heavy chain 7, axonemal-like (LOC100642065), mRNA	GO:0001539,GO:0003674,GO:0003774,GO:0003777,GO:0003824,GO:0005575,GO:0005622,GO:0005623,GO:0005737,GO:0005856,GO:0005858,GO:0005875,GO:0005929,GO:0005930,GO:0006139,GO:0006152,GO:0006163,GO:0006195,GO:0006200,GO:0006725,GO:0006753,GO:0006793,GO:0006796,GO:0006807,GO:0006928,GO:0007017,GO:0007018,GO:0008150,GO:0008152,GO:0009056,GO:0009116,GO:0009117,GO:0009119,GO:0009123,GO:0009125,GO:0009126,GO:…	K10408	cellular organisms; Eukaryota	nc
EUGGR000215t1									cellular organisms; Eukaryota; Euglenozoa; Kinetoplastida; Bodonidae; Bodo; Bodo saltans	nc
EUGGR000216t1										nc
EUGGR000217t1	5786.XP_003288759.1	adenylate cyclase 10 (soluble)	Q9Z286	Adenylate cyclase type 10 (EC 4.6.1.1) (Germ cell soluble adenylyl cyclase) (sAC) (Testicular soluble adenylyl cyclase)			GO:0003674,GO:0003824,GO:0004016,GO:0004383,GO:0005488,GO:0005575,GO:0005622,GO:0005623,GO:0005737,GO:0005739,GO:0005829,GO:0005856,GO:0005886,GO:0006139,GO:0006163,GO:0006164,GO:0006171,GO:0006182,GO:0006725,GO:0006753,GO:0006793,GO:0006796,GO:0006807,GO:0006935,GO:0006996,GO:0007010,GO:0008150,GO:0008152,GO:0009058,GO:0009117,GO:0009150,GO:0009152,GO:0009165,GO:0009187,GO:0009190,GO:0009259,GO:…	K11265	cellular organisms; Bacteria; Terrabacteria group; Cyanobacteria/Melainabacteria group; Cyanobacteria; Synechococcales; Acaryochloridaceae; Acaryochloris; Acaryochloris marina; Acaryochloris marina MBIC11017	nc
EUGGR000218t1	526221.XP_003001174.1	vacuolar protein	P87319	Vacuolar protein sorting-associated protein 13a			GO:0000003,GO:0003006,GO:0005575,GO:0005622,GO:0005623,GO:0005628,GO:0005737,GO:0005739,GO:0005768,GO:0005802,GO:0005829,GO:0006605,GO:0006623,GO:0006810,GO:0006886,GO:0007034,GO:0007049,GO:0008104,GO:0008150,GO:0009653,GO:0009987,GO:0010927,GO:0015031,GO:0016020,GO:0016043,GO:0016044,GO:0016197,GO:0016482,GO:0019898,GO:0019953,GO:0022402,GO:0022413,GO:0022414,GO:0022607,GO:0030154,GO:0030435,GO:…	K19525	cellular organisms; Eukaryota; Opisthokonta; Fungi; Fungi incertae sedis	nc
EUGGR000219t1	9986.ENSOCUP00000021328	retinitis pigmentosa GTPase regulator	Q5GLZ8	Probable E3 ubiquitin-protein ligase HERC4 (EC 2.3.2.26) (HECT domain and RCC1-like domain-containing protein 4) (HECT-type E3 ubiquitin transferase HERC4)			GO:0000902,GO:0001654,GO:0001750,GO:0001754,GO:0003008,GO:0005575,GO:0005622,GO:0005623,GO:0005737,GO:0005794,GO:0005813,GO:0005815,GO:0005856,GO:0005929,GO:0005930,GO:0005932,GO:0006810,GO:0006886,GO:0006928,GO:0006996,GO:0007017,GO:0007018,GO:0007275,GO:0007399,GO:0007423,GO:0007600,GO:0007601,GO:0008104,GO:0008150,GO:0009653,GO:0009887,GO:0009987,GO:0010927,GO:0010970,GO:0015031,GO:0015630,GO:…	K19607	cellular organisms; Eukaryota	nc
EUGGR000220t1										nc
EUGGR000221t1									cellular organisms; Eukaryota; Haptophyceae; Prymnesiales; Chrysochromulinaceae; Chrysochromulina; Chrysochromulina sp. CCMP291	nc
EUGGR000222t1	7739.JGI234874	(ABC) transporter	Q84K47	ABC transporter A family member 2 (ABC transporter ABCA.2) (AtABCA2) (ABC2 homolog 1)	XM_013901927.1	Thecamonas trahens ATCC 50062 ABC transporter partial mRNA	GO:0005215,GO:0005319,GO:0005524,GO:0006869,GO:0016021,GO:0042626,GO:0043231	K05641,K05642	cellular organisms; Eukaryota; Cryptophyta; Cryptomonadales; Goniomonadaceae; Goniomonas; Goniomonas avonlea	nc
EUGGR000223t1	34740.HMEL009366-PA	ATPdependent RNA helicase	Q7QCW2	Probable ATP-dependent RNA helicase spindle-E (EC 3.6.4.13)			GO:0000003,GO:0000070,GO:0000278,GO:0000280,GO:0000578,GO:0000819,GO:0001556,GO:0001709,GO:0003002,GO:0003006,GO:0003674,GO:0003724,GO:0003824,GO:0004004,GO:0004386,GO:0005575,GO:0005622,GO:0005623,GO:0005634,GO:0005737,GO:0006139,GO:0006152,GO:0006163,GO:0006195,GO:0006200,GO:0006259,GO:0006323,GO:0006342,GO:0006355,GO:0006403,GO:0006725,GO:0006753,GO:0006793,GO:0006796,GO:0006807,GO:0006996,GO:…	K18408	cellular organisms; Eukaryota	nc
EUGGR000224t1	423536.XP_002772046.1	NADPH dependent diflavin oxidoreductase 1	Q94IN5	Pyruvate dehydrogenase [NADP(+)], mitochondrial (EC 1.2.1.51) (Aquacobalamin reductase [NADPH]) (EgPNOmt) (Pyruvate:NADP(+) oxidoreductase)			GO:0005506,GO:0005739,GO:0006090,GO:0010181,GO:0016491,GO:0022900,GO:0030976,GO:0045333,GO:0050243,GO:0050444,GO:0051539	K00381	cellular organisms; Eukaryota	nc
EUGGR000225t1	67593.Physo140843	Calcium calmodulin-dependent protein kinase kinase	Q96RR4	Calcium/calmodulin-dependent protein kinase kinase 2 (CaM-KK 2) (CaM-kinase kinase 2) (CaMKK 2) (EC 2.7.11.17) (Calcium/calmodulin-dependent protein kinase kinase beta) (CaM-KK beta) (CaM-kinase kinase beta) (CaMKK beta)			GO:0000165,GO:0001934,GO:0004683,GO:0004713,GO:0005509,GO:0005516,GO:0005524,GO:0005622,GO:0005634,GO:0005829,GO:0006468,GO:0019722,GO:0034614,GO:0042995,GO:0045859,GO:0045893,GO:0046777,GO:0061762,GO:1903599	K07359	cellular organisms; Eukaryota; Glaucocystophyceae; Cyanophoraceae; Cyanophora; Cyanophora paradoxa	nc
EUGGR000226t1									cellular organisms; Eukaryota; Euglenozoa; Kinetoplastida; Bodonidae; Bodo; Bodo saltans	nc
EUGGR000227t1	35128.Thaps21370	Chromosome	Q15034	Probable E3 ubiquitin-protein ligase HERC3 (EC 2.3.2.26) (HECT domain and RCC1-like domain-containing protein 3) (HECT-type E3 ubiquitin transferase HERC3)				K15462,K19607	cellular organisms; Bacteria	nc
EUGGR000228t1	435258.XP_001470442.1	heavy chain	Q9C0G6	Dynein heavy chain 6, axonemal (Axonemal beta dynein heavy chain 6) (Ciliary dynein heavy chain 6)	XM_009313594.1	Trypanosoma grayi dynein heavy chain partial mRNA		K10408	cellular organisms; Eukaryota	nc
EUGGR000229t1	10228.TriadP10137	(ABC) transporter	Q8T5Z7	ABC transporter A family member 1 (ABC transporter ABCA.1)			GO:0005319,GO:0005524,GO:0006869,GO:0016021,GO:0042626,GO:0043231	K05641,K05642	cellular organisms; Eukaryota	nc
EUGGR000230t1	420245.XP_001566721.1	armadillo repeat containing 6	Q54I71	Protein aardvark (Suppressor of amiB protein 16)			GO:0000003,GO:0000902,GO:0000904,GO:0002064,GO:0003006,GO:0003382,GO:0005575,GO:0005622,GO:0005623,GO:0005737,GO:0005813,GO:0005815,GO:0005856,GO:0005911,GO:0005938,GO:0006810,GO:0006928,GO:0006950,GO:0007163,GO:0007275,GO:0008104,GO:0008150,GO:0009306,GO:0009605,GO:0009653,GO:0009888,GO:0009987,GO:0009991,GO:0010638,GO:0015031,GO:0015630,GO:0016043,GO:0019954,GO:0022414,GO:0030054,GO:0030154,GO:…		cellular organisms; Eukaryota; Cryptophyta; Pyrenomonadales; Geminigeraceae; Guillardia; Guillardia theta; Guillardia theta CCMP2712	nc
EUGGR000231t1	8090.ENSORLP00000009469	NLR family, CARD domain containing 3	Q5DU56	Protein NLRC3	XM_022030821.1	Lobosporangium transversale hypothetical protein (BCR41DRAFT_427043), mRNA			cellular organisms; Eukaryota; Haptophyceae; Prymnesiales; Chrysochromulinaceae; Chrysochromulina; Chrysochromulina sp. CCMP291	nc
EUGGR000232t1	7739.JGI287432	Kinesin family member	P46869	Kinesin-like protein FLA10 (Protein KHP1)			GO:0000226,GO:0000278,GO:0000280,GO:0000910,GO:0001654,GO:0001655,GO:0001822,GO:0002376,GO:0002478,GO:0002495,GO:0002504,GO:0003008,GO:0003674,GO:0003774,GO:0003777,GO:0003824,GO:0005575,GO:0005622,GO:0005623,GO:0005737,GO:0005813,GO:0005815,GO:0005819,GO:0005829,GO:0005856,GO:0005871,GO:0005873,GO:0005874,GO:0005875,GO:0005876,GO:0005930,GO:0006461,GO:0006810,GO:0006928,GO:0006950,GO:0006996,GO:…	K10394	cellular organisms; Eukaryota; Euglenozoa; Kinetoplastida	nc
EUGGR000233t1	7955.ENSDARP00000107489	Proteasome (Prosome, macropain) activator subunit 4	F1QFR9	Proteasome activator complex subunit 4A (Proteasome activator PA200-A)			GO:0005634,GO:0005829,GO:0006281,GO:0006974,GO:0010499,GO:0016504,GO:0016607,GO:0035093,GO:0070577,GO:0070628,GO:1990111	K06699	cellular organisms; Eukaryota; Opisthokonta; Metazoa; Eumetazoa; Bilateria; Deuterostomia; Chordata; Craniata; Vertebrata; Gnathostomata; Teleostomi; Euteleostomi; Sarcopterygii; Dipnotetrapodomorpha; Tetrapoda; Amniota; Mammalia; Theria; Eutheria; Boreoeutheria; Euarchontoglires; Primates; Haplorrhini; Simiiformes; Catarrhini; Hominoidea; Hominidae; Homininae; Homo; Homo sapiens	nc
EUGGR000234t1									cellular organisms; Eukaryota; Euglenozoa; Kinetoplastida; Bodonidae; Bodo; Bodo saltans	nc
EUGGR000235t1	5762.XP_002672904.1	WD40	Q7ZVF0	POC1 centriolar protein homolog A (WD repeat domain 51A)			GO:0030030	K16482	cellular organisms; Eukaryota; Stramenopiles; Oomycetes; Pythiales; Pythiaceae; Globisporangium; Globisporangium ultimum	nc
EUGGR000236t1			F1QBY1	Nipped-B-like protein B						nc
EUGGR000237t1	88036.EFJ25045	Ubiquitin-protein ligase	F1RCR6	E3 ubiquitin-protein ligase TRIP12 (EC 2.3.2.26) (HECT-type E3 ubiquitin transferase TRIP12) (Thyroid receptor-interacting protein 12) (TR-interacting protein 12) (TRIP-12)	XM_020571641.1	Polysphondylium pallidum PN500 ubiquitin-protein ligase domain-containing protein partial mRNA	GO:0000902,GO:0000904,GO:0003674,GO:0003824,GO:0004842,GO:0005575,GO:0005622,GO:0005623,GO:0005634,GO:0005737,GO:0005886,GO:0006139,GO:0006259,GO:0006260,GO:0006261,GO:0006464,GO:0006508,GO:0006511,GO:0006725,GO:0006807,GO:0007049,GO:0007275,GO:0008150,GO:0008152,GO:0008544,GO:0009056,GO:0009057,GO:0009058,GO:0009059,GO:0009653,GO:0009888,GO:0009913,GO:0009987,GO:0010026,GO:0010090,GO:0010091,GO:…	K10590	cellular organisms; Eukaryota	nc
EUGGR000238t1	4533.OB05G22750.1	regulator of chromosome	Q9FN03	Ultraviolet-B receptor UVR8 (Protein UV-B RESISTANCE 8) (RCC1 domain-containing protein UVR8)			GO:0005575,GO:0005623,GO:0005886,GO:0016020,GO:0044464,GO:0071944		cellular organisms; Eukaryota; Alveolata; Dinophyceae; Suessiales; Symbiodiniaceae; Symbiodinium; Symbiodinium microadriaticum	nc
EUGGR000239t1	51453.JGI23171	nonribosomal peptide	Q70LM5	Linear gramicidin synthase subunit C [Includes: ATP-dependent valine adenylase (ValA) (Valine activase); ATP-dependent D-valine adenylase (D-ValA) (D-valine activase); Valine racemase [ATP-hydrolyzing] (EC 5.1.1.-); ATP-dependent tryptophan adenylase (TrpA) (Tryptophan activase); ATP-dependent tryptophan/phenylalanine/tyrosine adenylase (Trp/Phe/TyrA) (Tryptophan/phenylalanine/tyrosine activase)]					cellular organisms; Eukaryota; Alveolata; Dinophyceae; Suessiales; Symbiodiniaceae; Breviolum; Breviolum minutum	nc
EUGGR000240t1	214684.XP_569079.1	Autophagy related	P0CM30	Autophagy-related protein 2	XM_007324608.1	Serpula lacrymans var. lacrymans S7.9 hypothetical protein (SERLADRAFT_454231), partial mRNA	GO:0000003,GO:0000045,GO:0000407,GO:0000422,GO:0003006,GO:0005575,GO:0005622,GO:0005623,GO:0005737,GO:0005768,GO:0005770,GO:0006605,GO:0006623,GO:0006810,GO:0006886,GO:0006914,GO:0006950,GO:0006995,GO:0006996,GO:0007031,GO:0007033,GO:0007034,GO:0007049,GO:0007154,GO:0008104,GO:0008150,GO:0008152,GO:0009056,GO:0009267,GO:0009605,GO:0009653,GO:0009987,GO:0009991,GO:0010324,GO:0015031,GO:0016020,GO:…	K17906	cellular organisms; Eukaryota; Opisthokonta; Fungi	nc
EUGGR000241t1	5762.XP_002676417.1	nucleoporin	Q9D2F7	Nuclear pore membrane glycoprotein 210-like (Nucleoporin 210 kDa-like) (Nucleoporin Nup210-like)	XM_020574001.1	Polysphondylium pallidum PN500 nucleoporin 210 (nup210), partial mRNA	GO:0002119,GO:0002164,GO:0003008,GO:0003674,GO:0005198,GO:0005488,GO:0005515,GO:0005575,GO:0005622,GO:0005623,GO:0005634,GO:0005635,GO:0005643,GO:0005737,GO:0005783,GO:0005789,GO:0005975,GO:0006605,GO:0006606,GO:0006810,GO:0006886,GO:0006913,GO:0006996,GO:0006997,GO:0006999,GO:0007154,GO:0007165,GO:0007166,GO:0007275,GO:0007610,GO:0007611,GO:0007612,GO:0007635,GO:0008104,GO:0008150,GO:0008152,GO:…	K14314	cellular organisms; Eukaryota; Amoebozoa; Mycetozoa; Dictyostelids; Acytosteliales; Acytosteliaceae; Heterostelium; Heterostelium pallidum	nc
EUGGR000242t1										nc
EUGGR000243t1	929439.XP_003878278.1	ATP-binding cassette, subfamily F (GCN20), member 1	Q9M1H3	ABC transporter F family member 4 (ABC transporter ABCF.4) (AtABCF4) (GCN20-type ATP-binding cassette protein GCN4)			GO:0000166,GO:0001882,GO:0001883,GO:0003674,GO:0003676,GO:0003723,GO:0003824,GO:0005215,GO:0005488,GO:0005524,GO:0005575,GO:0005622,GO:0005623,GO:0005634,GO:0005635,GO:0005654,GO:0005737,GO:0005840,GO:0005844,GO:0006139,GO:0006152,GO:0006163,GO:0006195,GO:0006200,GO:0006412,GO:0006413,GO:0006417,GO:0006725,GO:0006753,GO:0006793,GO:0006796,GO:0006807,GO:0006810,GO:0006950,GO:0006952,GO:0006954,GO:…	K06184	cellular organisms; Eukaryota; Euglenozoa; Kinetoplastida; Bodonidae; Bodo; Bodo saltans	nc
EUGGR000244t1	164328.Phyra81252	Guanylate cyclase	P9WQ35	Adenylate cyclase (EC 4.6.1.1) (ATP pyrophosphate-lyase) (Adenylyl cyclase)			GO:0003674,GO:0003824,GO:0004012,GO:0004383,GO:0005215,GO:0005319,GO:0005548,GO:0005575,GO:0005622,GO:0005623,GO:0005737,GO:0005794,GO:0005798,GO:0005886,GO:0005887,GO:0006139,GO:0006152,GO:0006163,GO:0006164,GO:0006182,GO:0006195,GO:0006200,GO:0006725,GO:0006753,GO:0006793,GO:0006796,GO:0006807,GO:0006810,GO:0006811,GO:0006820,GO:0006869,GO:0008150,GO:0008152,GO:0009056,GO:0009058,GO:0009116,GO:…	K01530,K01769,K14802	cellular organisms; Bacteria	nc
EUGGR000245t1	5786.XP_003288533.1	phosphoenolpyruvate carboxykinase	A3DJE3	Phosphoenolpyruvate carboxykinase [GTP] (PEP carboxykinase) (PEPCK) (EC 4.1.1.32)			GO:0005575,GO:0005622,GO:0005623,GO:0005737,GO:0005739,GO:0043226,GO:0043227,GO:0043229,GO:0043231,GO:0044424,GO:0044444,GO:0044464	K01596	cellular organisms; Eukaryota; Rhodophyta; Bangiophyceae; Porphyridiales; Porphyridiaceae; Porphyridium; Porphyridium purpureum	nc
EUGGR000246t1	502779.XP_002792723.1	Ankyrin Repeat Protein	Q5UQX5	Uncharacterized protein R883					cellular organisms; Eukaryota; Stramenopiles; Blastocystis; Blastocystis sp. subtypes; Blastocystis sp. subtype 4	nc
EUGGR000247t1	578458.XP_003030416.1	Chromodomain helicase DNA binding protein	F4IV99	Protein CHROMATIN REMODELING 5 (AtCHR5) (EC 3.6.4.-)			GO:0000070,GO:0000228,GO:0000278,GO:0000280,GO:0000785,GO:0000790,GO:0000792,GO:0000819,GO:0003674,GO:0003678,GO:0003824,GO:0004003,GO:0004386,GO:0005575,GO:0005622,GO:0005623,GO:0005634,GO:0005694,GO:0006139,GO:0006152,GO:0006163,GO:0006195,GO:0006200,GO:0006259,GO:0006325,GO:0006338,GO:0006342,GO:0006355,GO:0006357,GO:0006725,GO:0006753,GO:0006793,GO:0006796,GO:0006807,GO:0006996,GO:0007049,GO:…	K11367	cellular organisms; Eukaryota	nc
EUGGR000248t1										nc
EUGGR000249t1										nc
EUGGR000250t1			Q3A218	Ribonuclease Y (RNase Y) (EC 3.1.-.-)			GO:0003723,GO:0004521,GO:0005886,GO:0006402,GO:0016021	K18682	cellular organisms; Archaea; Euryarchaeota; Stenosarchaea group; Halobacteria; Halobacteriales; Halobacteriaceae; Haladaptatus; Haladaptatus paucihalophilus; Haladaptatus paucihalophilus DX253	nc
EUGGR000251t1	3218.PP1S12_74V6.1	GCN1 general control of amino-acid synthesis 1-like 1 (Yeast)	F4I893	Protein ILITYHIA			GO:0005634,GO:0005829,GO:0006417,GO:0009682,GO:0016020,GO:0019887,GO:0019901,GO:0033674,GO:0042742,GO:0043022,GO:0045087		cellular organisms; Eukaryota; Viridiplantae; Streptophyta	nc
EUGGR000252t1	436017.A4RWN7	conserved hypothetical protein							cellular organisms; Eukaryota; Stramenopiles; Eustigmatophyceae; Eustigmatales; Monodopsidaceae; Nannochloropsis; Nannochloropsis gaditana	nc
EUGGR000253t1	3694.POPTR_0014s14670.1	peptidase'	Q9FIH8	Stromal processing peptidase, chloroplastic (EC 3.4.24.-) (Chloroplast processing enzyme)			GO:0000003,GO:0003006,GO:0005575,GO:0005622,GO:0005623,GO:0005737,GO:0005739,GO:0007275,GO:0008150,GO:0009507,GO:0009532,GO:0009536,GO:0009570,GO:0009790,GO:0009791,GO:0009793,GO:0010154,GO:0022414,GO:0032501,GO:0032502,GO:0043226,GO:0043227,GO:0043229,GO:0043231,GO:0044422,GO:0044424,GO:0044434,GO:0044435,GO:0044444,GO:0044446,GO:0044464,GO:0044699,GO:0044707,GO:0044767,GO:0048316,GO:0048608,GO:…		cellular organisms; Eukaryota; Viridiplantae; Chlorophyta; Mamiellophyceae; Mamiellales; Bathycoccaceae; Bathycoccus; Bathycoccus prasinos	nc
EUGGR000254t1	7070.TC007543-PA	to reverse transcriptase	Q7LHG5	Transposon Ty3-I Gag-Pol polyprotein (Gag3-Pol3) (Transposon Ty3-2 TYA-TYB polyprotein) [Cleaved into: Capsid protein (CA) (p24); Spacer peptide p3; Nucleocapsid protein p11 (NC); Ty3 protease (PR) (EC 3.4.23.-) (p16); Spacer peptide J; Reverse transcriptase/ribonuclease H (RT) (RT-RH) (EC 2.7.7.49) (EC 2.7.7.7) (EC 3.1.26.4) (p55); Integrase p52 (IN); Integrase p49 (IN)]					cellular organisms; Eukaryota	nc
EUGGR000255t1	7739.JGI125891	heavy chain	Q8TE73	Dynein heavy chain 5, axonemal (Axonemal beta dynein heavy chain 5) (Ciliary dynein heavy chain 5)			GO:0003341,GO:0005524,GO:0005874,GO:0005930,GO:0007018,GO:0007368,GO:0007507,GO:0008569,GO:0021670,GO:0030286,GO:0030317,GO:0036157,GO:0036158,GO:0045503,GO:0045505,GO:0051959,GO:0060271,GO:0097729	K10408	cellular organisms; Eukaryota	nc
EUGGR000256t1										nc
EUGGR000257t1										nc
EUGGR000258t1	6085.XP_002159778	Protein of unknown function (DUF1399)	Q9SZJ2	Glycine-rich domain-containing protein 2 (AtGRDP2)			GO:0006461,GO:0006996,GO:0007010,GO:0008150,GO:0009653,GO:0009987,GO:0010927,GO:0016043,GO:0022607,GO:0030029,GO:0030036,GO:0030154,GO:0030239,GO:0031032,GO:0031033,GO:0031034,GO:0032502,GO:0032989,GO:0034622,GO:0042692,GO:0043623,GO:0043933,GO:0044085,GO:0044699,GO:0044763,GO:0044767,GO:0048468,GO:0048646,GO:0048856,GO:0048869,GO:0051146,GO:0055001,GO:0055002,GO:0061061,GO:0065003,GO:0070271,GO:…		cellular organisms; Eukaryota; Opisthokonta; Metazoa; Eumetazoa	nc
EUGGR000259t1	578458.XP_003037933.1	DIS3 mitotic control homolog (S	A0JN80	DIS3-like exonuclease 1 (EC 3.1.13.-)			GO:0003674,GO:0003676,GO:0003723,GO:0003824,GO:0004518,GO:0004540,GO:0005488,GO:0005575,GO:0005622,GO:0005623,GO:0005737,GO:0005829,GO:0006139,GO:0006401,GO:0006725,GO:0006807,GO:0006950,GO:0008150,GO:0008152,GO:0009056,GO:0009057,GO:0009987,GO:0016070,GO:0016787,GO:0016788,GO:0019439,GO:0033554,GO:0034641,GO:0034655,GO:0043170,GO:0044237,GO:0044238,GO:0044248,GO:0044260,GO:0044265,GO:0044270,GO:…	K18748,K18758	cellular organisms; Eukaryota	nc
EUGGR000260t1	45351.NEMVEDRAFT_v1g240209-PA	Deleted in lung and esophageal cancer 1	Q9Y238	Deleted in lung and esophageal cancer protein 1 (Deleted in lung cancer protein 1) (DLC-1)			GO:0005575,GO:0005622,GO:0005623,GO:0005737,GO:0008150,GO:0008285,GO:0042127,GO:0044424,GO:0044464,GO:0048519,GO:0048523,GO:0050789,GO:0050794,GO:0065007		cellular organisms; Eukaryota	nc
EUGGR000261t1	3702.AT1G65440.1	Transcription elongation factor	A8MS85	Transcription elongation factor SPT6 homolog (AtSPT6)			GO:0005575,GO:0005622,GO:0005623,GO:0005737,GO:0005829,GO:0005911,GO:0009506,GO:0030054,GO:0044424,GO:0044444,GO:0044464,GO:0055044	K11292	cellular organisms; Eukaryota	nc
EUGGR000262t1									cellular organisms; Eukaryota; Euglenozoa; Kinetoplastida; Bodonidae; Bodo; Bodo saltans	nc
EUGGR000263t1	59729.ENSTGUP00000006928	myosin heavy chain	P24733	Myosin heavy chain, striated muscle			GO:0003774,GO:0005516,GO:0005524,GO:0030016,GO:0032982,GO:0051015		cellular organisms; Eukaryota	nc
EUGGR000264t1	5691.EAN77547	intraflagellar transport 172 homolog (Chlamydomonas)	Q5RHH4	Intraflagellar transport protein 172 homolog			GO:0000122,GO:0000902,GO:0001655,GO:0001822,GO:0001838,GO:0001841,GO:0001894,GO:0001895,GO:0002009,GO:0003002,GO:0003674,GO:0005488,GO:0005515,GO:0005575,GO:0005622,GO:0005623,GO:0005634,GO:0005815,GO:0005856,GO:0005871,GO:0005875,GO:0005929,GO:0005932,GO:0006355,GO:0006357,GO:0006928,GO:0006996,GO:0007017,GO:0007018,GO:0007154,GO:0007165,GO:0007166,GO:0007224,GO:0007275,GO:0007368,GO:0007389,GO:…	K19676	cellular organisms; Eukaryota	nc
EUGGR000265t1	164328.Phyra95403	WD40							cellular organisms; Eukaryota; Stramenopiles; Oomycetes; Saprolegniales; Saprolegniaceae; Saprolegnia; Saprolegnia parasitica; Saprolegnia parasitica CBS 223.65	nc
EUGGR000266t1	3055.EDP01978	WD repeat domain 52	Q96MT7	Cilia- and flagella-associated protein 44 (WD repeat-containing protein 52)			GO:0005737,GO:0005856,GO:0007288,GO:0031514,GO:0060285		cellular organisms; Eukaryota; Euglenozoa; Kinetoplastida; Bodonidae; Bodo; Bodo saltans	nc
EUGGR000267t1			P05659	Myosin-2 heavy chain, non muscle (Myosin II heavy chain, non muscle)						nc
EUGGR000268t1										nc
EUGGR000269t1										nc
EUGGR000270t1	7739.JGI123593	ATPdependent RNA helicase	Q16JS8	Probable ATP-dependent RNA helicase spindle-E (EC 3.6.4.13)			GO:0000003,GO:0000900,GO:0003006,GO:0003674,GO:0003676,GO:0003724,GO:0003824,GO:0004004,GO:0004386,GO:0005488,GO:0006139,GO:0006152,GO:0006163,GO:0006195,GO:0006200,GO:0006417,GO:0006725,GO:0006753,GO:0006793,GO:0006796,GO:0006807,GO:0006996,GO:0007049,GO:0007126,GO:0007140,GO:0007275,GO:0007276,GO:0007281,GO:0007282,GO:0007283,GO:0007284,GO:0007292,GO:0008026,GO:0008150,GO:0008152,GO:0008186,GO:…	K20099	cellular organisms; Eukaryota; Glaucocystophyceae; Cyanophoraceae; Cyanophora; Cyanophora paradoxa	nc
EUGGR000271t1	5762.XP_002680130.1	Structural maintenance of chromosomes flexible hinge domain containing 1	A6NHR9	Structural maintenance of chromosomes flexible hinge domain-containing protein 1 (SMC hinge domain-containing protein 1) (EC 3.6.1.-)			GO:0000228,GO:0000803,GO:0000805,GO:0001740,GO:0005575,GO:0005622,GO:0005623,GO:0005634,GO:0005694,GO:0007549,GO:0008150,GO:0009048,GO:0010468,GO:0019222,GO:0031974,GO:0031981,GO:0040029,GO:0043226,GO:0043227,GO:0043228,GO:0043229,GO:0043231,GO:0043232,GO:0043233,GO:0044422,GO:0044424,GO:0044428,GO:0044446,GO:0044464,GO:0050789,GO:0060255,GO:0060821,GO:0065007,GO:0070013		cellular organisms; Eukaryota; Amoebozoa; Mycetozoa; Dictyostelids; Acytosteliales; Acytosteliaceae; Heterostelium; Heterostelium pallidum	nc
EUGGR000272t1	353153.XP_817757.1	intraflagellar transport 172 homolog (Chlamydomonas)	Q5RHH4	Intraflagellar transport protein 172 homolog			GO:0000122,GO:0000902,GO:0001655,GO:0001822,GO:0001838,GO:0001841,GO:0001894,GO:0001895,GO:0002009,GO:0003002,GO:0003674,GO:0005488,GO:0005515,GO:0005575,GO:0005622,GO:0005623,GO:0005634,GO:0005815,GO:0005856,GO:0005871,GO:0005875,GO:0005929,GO:0005932,GO:0006355,GO:0006357,GO:0006928,GO:0006996,GO:0007017,GO:0007018,GO:0007154,GO:0007165,GO:0007166,GO:0007224,GO:0007275,GO:0007368,GO:0007389,GO:…	K19676	cellular organisms; Eukaryota	nc
EUGGR000273t1	45351.NEMVEDRAFT_v1g84990-PA	Laminin EGF-like (Domains III and V)	O88281	Multiple epidermal growth factor-like domains protein 6 (Multiple EGF-like domains protein 6) (Epidermal growth factor-like protein 3) (EGF-like protein 3)					cellular organisms; Eukaryota; Euglenozoa; Kinetoplastida; Bodonidae; Bodo; Bodo saltans	nc
EUGGR000274t1										nc
EUGGR000275t1	7739.JGI119906	Nephronophthisis 4	P59240	Nephrocystin-4 (Nephroretinin)	XM_008503715.1	PREDICTED: Calypte anna nephronophthisis 4 (NPHP4), mRNA	GO:0000003,GO:0000902,GO:0001654,GO:0001655,GO:0001822,GO:0002009,GO:0003401,GO:0003674,GO:0005198,GO:0005575,GO:0005622,GO:0005623,GO:0005737,GO:0005813,GO:0005815,GO:0005829,GO:0005856,GO:0005911,GO:0005923,GO:0005929,GO:0005932,GO:0006996,GO:0007010,GO:0007154,GO:0007155,GO:0007165,GO:0007275,GO:0007423,GO:0007568,GO:0007610,GO:0007617,GO:0007618,GO:0007626,GO:0007632,GO:0008104,GO:0008150,GO:…	K16478		nc
EUGGR000276t1										nc
EUGGR000277t1	10090.ENSMUSP00000049584	inositol 1,4,5-trisphosphate receptor type	Q63269	Inositol 1,4,5-trisphosphate receptor type 3 (IP3 receptor isoform 3) (IP3R 3) (InsP3R3) (Type 3 inositol 1,4,5-trisphosphate receptor) (Type 3 InsP3 receptor)			GO:0001666,GO:0001775,GO:0002791,GO:0003674,GO:0004871,GO:0004872,GO:0005215,GO:0005216,GO:0005217,GO:0005220,GO:0005261,GO:0005262,GO:0005488,GO:0005543,GO:0005575,GO:0005622,GO:0005623,GO:0005737,GO:0005783,GO:0005789,GO:0005886,GO:0005938,GO:0006091,GO:0006112,GO:0006810,GO:0006811,GO:0006812,GO:0006816,GO:0006950,GO:0007154,GO:0007165,GO:0007166,GO:0007167,GO:0007169,GO:0007173,GO:0007202,GO:…	K04959	cellular organisms; Eukaryota	nc
EUGGR000278t1	59689.scaffold_202034.1	udp-glucose glycoprotein glucosyltransferase	Q0WL80	UDP-glucose:glycoprotein glucosyltransferase (EC 2.4.1.-) (EMS-mutagenized BRI1 suppressor 1) (Protein PRIORITY IN SWEET LIFE 2)			GO:0005575,GO:0005622,GO:0005623,GO:0005737,GO:0005783,GO:0005788,GO:0031974,GO:0043226,GO:0043227,GO:0043229,GO:0043231,GO:0043233,GO:0044422,GO:0044424,GO:0044432,GO:0044444,GO:0044446,GO:0044464,GO:0070013	K11718	cellular organisms; Eukaryota; Cryptophyta; Pyrenomonadales; Geminigeraceae; Guillardia; Guillardia theta; Guillardia theta CCMP2712	nc
EUGGR000279t1	5911.EAS03351	ATP-binding cassette sub-family A ABC1 member	E9PX95	ATP-binding cassette sub-family A member 17			GO:0005319,GO:0005524,GO:0005783,GO:0005789,GO:0006638,GO:0006869,GO:0016021,GO:0042626,GO:0043231	K05641,K05643	cellular organisms; Eukaryota	nc
EUGGR000280t1	5762.XP_002671935.1	HEAT repeat	Q54F23	Maestro heat-like repeat-containing protein family member 1 (HEAT repeat-containing protein 7A homolog)			GO:0005764,GO:0006887		cellular organisms; Eukaryota; Euglenozoa; Kinetoplastida; Bodonidae; Bodo; Bodo saltans	nc
EUGGR000281t1	29875.EHK18913	nonribosomal peptide	O30409	Tyrocidine synthase 3 (Tyrocidine synthase III) [Includes: ATP-dependent asparagine adenylase (AsnA) (Asparagine activase); ATP-dependent glutamine adenylase (GlnA) (Glutamine activase); ATP-dependent tyrosine adenylase (TyrA) (Tyrosine activase); ATP-dependent valine adenylase (ValA) (Valine activase); ATP-dependent ornithine adenylase (OrnA) (Ornithine activase); ATP-dependent leucine adenylase…					cellular organisms; Bacteria	nc
EUGGR000282t1	5762.XP_002680460.1	clathrin heavy chain	Q68FD5	Clathrin heavy chain 1			GO:0000003,GO:0000041,GO:0000226,GO:0000278,GO:0000280,GO:0000902,GO:0000904,GO:0000910,GO:0000912,GO:0000915,GO:0001505,GO:0001654,GO:0001745,GO:0002064,GO:0002119,GO:0002164,GO:0002376,GO:0002478,GO:0002495,GO:0002504,GO:0003001,GO:0003006,GO:0003008,GO:0003674,GO:0004871,GO:0005198,GO:0005215,GO:0005488,GO:0005515,GO:0005575,GO:0005576,GO:0005622,GO:0005623,GO:0005694,GO:0005737,GO:0005739,GO:…	K04646,K12620	cellular organisms; Eukaryota	nc
EUGGR000283t1	353153.XP_818608.1	ubiquitin-protein ligase	Q4Z8K6	Ran-binding proteins 9/10 homolog (Ran-binding protein M)			GO:0000003,GO:0000375,GO:0000377,GO:0000398,GO:0002009,GO:0002119,GO:0002164,GO:0003006,GO:0003674,GO:0003676,GO:0003723,GO:0003729,GO:0003824,GO:0004842,GO:0005215,GO:0005488,GO:0005575,GO:0005622,GO:0005623,GO:0005634,GO:0005654,GO:0005681,GO:0005737,GO:0006139,GO:0006396,GO:0006397,GO:0006464,GO:0006508,GO:0006511,GO:0006725,GO:0006807,GO:0006810,GO:0007275,GO:0007276,GO:0007281,GO:0007568,GO:…	K12888,K15047,K15698	cellular organisms; Eukaryota; Euglenozoa; Kinetoplastida; Bodonidae; Bodo; Bodo saltans	nc
EUGGR000284t1	10116.ENSRNOP00000009500	Proteasome (Prosome, macropain) activator subunit 4	Q14997	Proteasome activator complex subunit 4 (Proteasome activator PA200)			GO:0000075,GO:0000077,GO:0000084,GO:0000209,GO:0000278,GO:0002376,GO:0002474,GO:0002478,GO:0002479,GO:0005575,GO:0005622,GO:0005623,GO:0005634,GO:0005654,GO:0005737,GO:0005829,GO:0006139,GO:0006464,GO:0006508,GO:0006511,GO:0006521,GO:0006725,GO:0006807,GO:0006915,GO:0006950,GO:0006974,GO:0006977,GO:0007049,GO:0007093,GO:0007154,GO:0007165,GO:0007346,GO:0008150,GO:0008152,GO:0008219,GO:0009056,GO:…	K06699	cellular organisms; Eukaryota; Opisthokonta; Metazoa; Eumetazoa; Bilateria; Deuterostomia; Chordata; Craniata; Vertebrata; Gnathostomata; Teleostomi; Euteleostomi; Sarcopterygii; Dipnotetrapodomorpha; Tetrapoda; Amniota; Mammalia; Theria; Eutheria; Boreoeutheria; Euarchontoglires; Primates; Haplorrhini; Simiiformes; Catarrhini; Hominoidea; Hominidae; Homininae; Homo; Homo sapiens	nc
EUGGR000285t1	148305.A4R891	vacuolar protein	Q5H8C4	Vacuolar protein sorting-associated protein 13A (Chorea-acanthocytosis protein homolog) (Chorein)			GO:0000003,GO:0003006,GO:0005575,GO:0005622,GO:0005623,GO:0005628,GO:0005737,GO:0005739,GO:0005768,GO:0005802,GO:0005829,GO:0006605,GO:0006623,GO:0006810,GO:0006886,GO:0007034,GO:0007049,GO:0008104,GO:0008150,GO:0009653,GO:0009987,GO:0010927,GO:0015031,GO:0016020,GO:0016043,GO:0016044,GO:0016197,GO:0016482,GO:0019898,GO:0019953,GO:0022402,GO:0022413,GO:0022414,GO:0022607,GO:0030154,GO:0030435,GO:…	K19525	cellular organisms; Eukaryota; Opisthokonta	nc
EUGGR000286t1	423536.XP_002769581.1	NA	Q966L9	ATP-dependent RNA helicase glh-2 (EC 3.6.4.13) (Germline helicase 2)			GO:0003723,GO:0003724,GO:0005524,GO:0007281,GO:0008270,GO:0008432,GO:0009791,GO:0016070,GO:0043186,GO:0043621	K13982	cellular organisms	nc
EUGGR000287t1	5691.AAZ10813	DnaJ (Hsp40) homolog, subfamily C, member 7								nc
EUGGR000288t1	420245.XP_001566721.1	armadillo repeat containing 6			XM_004988671.1	Salpingoeca rosetta hypothetical protein mRNA	GO:0000003,GO:0000902,GO:0000904,GO:0002064,GO:0003006,GO:0003382,GO:0005575,GO:0005622,GO:0005623,GO:0005737,GO:0005813,GO:0005815,GO:0005856,GO:0005911,GO:0005938,GO:0006810,GO:0006928,GO:0006950,GO:0007163,GO:0007275,GO:0008104,GO:0008150,GO:0009306,GO:0009605,GO:0009653,GO:0009888,GO:0009987,GO:0009991,GO:0010638,GO:0015031,GO:0015630,GO:0016043,GO:0019954,GO:0022414,GO:0030054,GO:0030154,GO:…		cellular organisms; Eukaryota; Cryptophyta; Pyrenomonadales; Geminigeraceae; Guillardia; Guillardia theta; Guillardia theta CCMP2712	nc
EUGGR000289t1	353153.XP_818608.1	ubiquitin-protein ligase	Q15751	Probable E3 ubiquitin-protein ligase HERC1 (EC 2.3.2.26) (HECT domain and RCC1-like domain-containing protein 1) (HECT-type E3 ubiquitin transferase HERC1) (p532) (p619)			GO:0000003,GO:0000375,GO:0000377,GO:0000398,GO:0002009,GO:0002119,GO:0002164,GO:0003006,GO:0003674,GO:0003676,GO:0003723,GO:0003729,GO:0003824,GO:0004842,GO:0005215,GO:0005488,GO:0005575,GO:0005622,GO:0005623,GO:0005634,GO:0005654,GO:0005681,GO:0005737,GO:0006139,GO:0006396,GO:0006397,GO:0006464,GO:0006508,GO:0006511,GO:0006725,GO:0006807,GO:0006810,GO:0007275,GO:0007276,GO:0007281,GO:0007568,GO:…	K12888,K15047,K15698	cellular organisms; Eukaryota; Euglenozoa; Kinetoplastida; Trypanosomatidae; Trypanosoma; Trypanozoon; Trypanosoma brucei; Trypanosoma brucei gambiense; Trypanosoma brucei gambiense DAL972	nc
EUGGR000290t1	5057.CADACLAP00007022	Component of the SCF(sconB) E3 ubiquitin ligase complex involved in the regulation of sulfur metabolite repression, probably by mediating the inactivation or degradation of the metR transcription factor					GO:0000151,GO:0005575,GO:0005622,GO:0005623,GO:0005634,GO:0006464,GO:0006508,GO:0006511,GO:0007346,GO:0008150,GO:0008152,GO:0009056,GO:0009057,GO:0009987,GO:0010035,GO:0010038,GO:0016567,GO:0019005,GO:0019538,GO:0019941,GO:0030163,GO:0031461,GO:0032446,GO:0032991,GO:0036211,GO:0042221,GO:0042787,GO:0043170,GO:0043226,GO:0043227,GO:0043229,GO:0043231,GO:0043234,GO:0043412,GO:0043632,GO:0044237,GO:…	K10259	cellular organisms; Eukaryota; Euglenozoa; Kinetoplastida; Bodonidae; Bodo; Bodo saltans	nc
EUGGR000291t1			Q297N8	Hermansky-Pudlak syndrome 5 protein homolog (Protein pink)	XR_001760202.1	PREDICTED: Cynoglossus semilaevis HPS5, biogenesis of lysosomal organelles complex 2 subunit 2 (hps5), transcript variant X3, misc_RNA	GO:0005737,GO:0006622,GO:0006726,GO:0006727,GO:0007601,GO:0031409,GO:0048072,GO:0050896,GO:0060967	K20191	cellular organisms; Eukaryota; Stramenopiles; Oomycetes; Peronosporales; Peronosporaceae; Phytophthora; Phytophthora infestans	nc
EUGGR000292t1	353153.XP_817707.1	dynein heavy chain	Q27802	Cytoplasmic dynein 2 heavy chain 1 (Dynein heavy chain isotype 1B)			GO:0000166,GO:0000226,GO:0001882,GO:0001883,GO:0003674,GO:0003824,GO:0005488,GO:0005515,GO:0005524,GO:0005575,GO:0005622,GO:0005623,GO:0005737,GO:0005813,GO:0005815,GO:0005856,GO:0005868,GO:0005875,GO:0005938,GO:0006139,GO:0006152,GO:0006163,GO:0006195,GO:0006200,GO:0006725,GO:0006753,GO:0006793,GO:0006796,GO:0006807,GO:0006996,GO:0007010,GO:0007017,GO:0008092,GO:0008150,GO:0008152,GO:0009056,GO:…	K10408,K10413,K10414	cellular organisms; Eukaryota	nc
EUGGR000293t1	578458.XP_003033520.1	DEAH (Asp-Glu-Ala-His) box polypeptide	Q54F05	ATP-dependent RNA helicase dhx8 (EC 3.6.4.13) (DEAH box protein 8)			GO:0000350,GO:0000375,GO:0000377,GO:0000390,GO:0000393,GO:0000398,GO:0003674,GO:0003724,GO:0003824,GO:0004004,GO:0004386,GO:0005575,GO:0005622,GO:0005623,GO:0005634,GO:0005681,GO:0005684,GO:0006139,GO:0006152,GO:0006163,GO:0006195,GO:0006200,GO:0006396,GO:0006397,GO:0006725,GO:0006753,GO:0006793,GO:0006796,GO:0006807,GO:0008026,GO:0008150,GO:0008152,GO:0008186,GO:0008380,GO:0009056,GO:0009116,GO:…	K12815,K12818	cellular organisms; Eukaryota	nc
EUGGR000294t1	45351.NEMVEDRAFT_v1g217061-PA	NA							cellular organisms; Eukaryota	nc
EUGGR000295t1	29760.VIT_14s0060g01090.t01	Kelch domain containing	Q54C94	Ras guanine nucleotide exchange factor F (RasGEF domain-containing protein F)					cellular organisms; Eukaryota; Cryptophyta; Cryptomonadales; Goniomonadaceae; Goniomonas; Goniomonas avonlea	nc
EUGGR000296t1									cellular organisms; Bacteria; Terrabacteria group; Cyanobacteria/Melainabacteria group; Cyanobacteria; Synechococcales; Acaryochloridaceae; Acaryochloris; Acaryochloris marina; Acaryochloris marina MBIC11017	nc
EUGGR000297t1	353153.XP_818932.1	dynein heavy chain	Q9C0G6	Dynein heavy chain 6, axonemal (Axonemal beta dynein heavy chain 6) (Ciliary dynein heavy chain 6)			GO:0000166,GO:0000226,GO:0001882,GO:0001883,GO:0003674,GO:0003824,GO:0005488,GO:0005515,GO:0005524,GO:0005575,GO:0005622,GO:0005623,GO:0005737,GO:0005813,GO:0005815,GO:0005856,GO:0005868,GO:0005875,GO:0005938,GO:0006139,GO:0006152,GO:0006163,GO:0006195,GO:0006200,GO:0006725,GO:0006753,GO:0006793,GO:0006796,GO:0006807,GO:0006996,GO:0007010,GO:0007017,GO:0008092,GO:0008150,GO:0008152,GO:0009056,GO:…	K10408,K10413,K10414	cellular organisms; Eukaryota	nc
EUGGR000298t1										nc
EUGGR000299t1	88036.EFJ11223	Inherit from NOG: Catalyzes the reversible conversion of 3- phosphohydroxypyruvate to phosphoserine and of 3-hydroxy-2-oxo-4- phosphonooxybutanoate to phosphohydroxythreonine (By similarity)			XM_020760123.1	PREDICTED: Orbicella faveolata uncharacterized LOC110053833 (LOC110053833), transcript variant X2, mRNA	GO:0001708,GO:0003002,GO:0005575,GO:0005622,GO:0005623,GO:0005634,GO:0006810,GO:0007275,GO:0007389,GO:0008150,GO:0009790,GO:0009914,GO:0009926,GO:0009987,GO:0010051,GO:0010305,GO:0010817,GO:0019827,GO:0022622,GO:0030154,GO:0032501,GO:0032502,GO:0043226,GO:0043227,GO:0043229,GO:0043231,GO:0044424,GO:0044464,GO:0044699,GO:0044707,GO:0044763,GO:0044765,GO:0044767,GO:0045165,GO:0045595,GO:0045596,GO:…		cellular organisms; Eukaryota; Viridiplantae; Streptophyta; Streptophytina; Embryophyta; Tracheophyta; Lycopodiopsida; Selaginellales; Selaginellaceae; Selaginella; Selaginella moellendorffii	nc
EUGGR000300t1	423536.XP_002786704.1	kelch domain containing 3	Q54C94	Ras guanine nucleotide exchange factor F (RasGEF domain-containing protein F)					cellular organisms; Eukaryota; Cryptophyta; Cryptomonadales; Goniomonadaceae; Goniomonas; Goniomonas avonlea	nc
EUGGR000301t1					XM_005819889.1	Guillardia theta CCMP2712 hypothetical protein (GUITHDRAFT_120843) mRNA, complete cds			cellular organisms; Eukaryota; Opisthokonta; Fungi; Fungi incertae sedis; Mucoromycota; Glomeromycotina; Glomeromycetes; Glomerales; Glomeraceae; Rhizophagus; Rhizophagus irregularis	nc
EUGGR000302t1										nc
EUGGR000303t1			P0CT91	Lipase A (EC 3.1.1.3) (EC 3.1.1.72) (Acetylxylan esterase)			GO:0004806,GO:0005576,GO:0016042,GO:0045493,GO:0046555		cellular organisms	nc
EUGGR000304t1	44689.DDB0191330	adenylate cyclase 10 (soluble)	P40138	Adenylate cyclase 2 (EC 4.6.1.1) (ATP pyrophosphate-lyase 2) (Adenylyl cyclase 2) (AC2)			GO:0003674,GO:0003824,GO:0004016,GO:0004383,GO:0005488,GO:0005575,GO:0005622,GO:0005623,GO:0005737,GO:0005739,GO:0005829,GO:0005856,GO:0005886,GO:0006139,GO:0006163,GO:0006164,GO:0006171,GO:0006182,GO:0006725,GO:0006753,GO:0006793,GO:0006796,GO:0006807,GO:0006935,GO:0006996,GO:0007010,GO:0008150,GO:0008152,GO:0009058,GO:0009117,GO:0009150,GO:0009152,GO:0009165,GO:0009187,GO:0009190,GO:0009259,GO:…	K11265	cellular organisms	nc
EUGGR000305t1									cellular organisms; Eukaryota; Alveolata; Dinophyceae; Suessiales; Symbiodiniaceae; Symbiodinium; Symbiodinium microadriaticum	nc
EUGGR000306t1	65071.PYU1_T008291	(ABC) transporter	Q5Z9S8	ABC transporter G family member 42 (OsABCG42) (Pleiotropic drug resistance protein 12) (OsPDR12)			GO:0005524,GO:0005886,GO:0016021,GO:0042626,GO:0055085		cellular organisms; Eukaryota; Cryptophyta; Cryptomonadales; Goniomonadaceae; Goniomonas; Goniomonas avonlea	nc
EUGGR000307t1	3702.AT4G01020.1	protein At4g01020, chloroplastic-like	P0CE10	ATP-dependent RNA helicase DEAH11, chloroplastic (EC 3.6.4.13)			GO:0005575,GO:0005622,GO:0005623,GO:0005737,GO:0009507,GO:0009536,GO:0043226,GO:0043227,GO:0043229,GO:0043231,GO:0044424,GO:0044444,GO:0044464	K12818	cellular organisms; Eukaryota	nc
EUGGR000308t1										nc
EUGGR000309t1	7159.AAEL014742-PA	Ankyrin repeat domain 50	Q5F478	Serine/threonine-protein phosphatase 6 regulatory ankyrin repeat subunit B (PP6-ARS-B) (Serine/threonine-protein phosphatase 6 regulatory subunit ARS-B) (Ankyrin repeat domain-containing protein 44)			K15503	K15503	cellular organisms; Bacteria; FCB group; Bacteroidetes/Chlorobi group; Bacteroidetes; Cytophagia; Cytophagales; Amoebophilaceae; Candidatus Amoebophilus; Candidatus Amoebophilus asiaticus; Candidatus Amoebophilus asiaticus 5a2	nc
EUGGR000310t1	3055.EDP09007	Rhodanese-like domain			XM_005644354.1	Coccomyxa subellipsoidea C-169 hypothetical protein mRNA			cellular organisms; Eukaryota; Euglenozoa; Kinetoplastida; Trypanosomatidae; Leishmaniinae; Leishmania; Leishmania; Leishmania donovani species complex; Leishmania infantum; Leishmania infantum JPCM5	nc
EUGGR000311t1	6945.ISCW008837-PA	Sodium channel voltage-gated type	D0E0C2	Sodium channel protein PaFPC1 (PaFPC1) (NavPaS)			GO:0000003,GO:0001505,GO:0002027,GO:0003001,GO:0003008,GO:0003674,GO:0005215,GO:0005216,GO:0005244,GO:0005245,GO:0005261,GO:0005262,GO:0005575,GO:0005623,GO:0005886,GO:0005891,GO:0006810,GO:0006811,GO:0006812,GO:0006816,GO:0006836,GO:0006887,GO:0007154,GO:0007165,GO:0007267,GO:0007268,GO:0007269,GO:0007600,GO:0007601,GO:0007602,GO:0007610,GO:0007617,GO:0007618,GO:0007619,GO:0007626,GO:0007632,GO:…	K04851	cellular organisms; Eukaryota; Viridiplantae; Chlorophyta; Mamiellophyceae; Mamiellales; Mamiellaceae; Micromonas; Micromonas pusilla; Micromonas pusilla CCMP1545	nc
EUGGR000312t1			Q06852	Cell surface glycoprotein 1 (Outer layer protein B) (S-layer protein 1)					cellular organisms	nc
EUGGR000313t1			Q7RTR2	NLR family CARD domain-containing protein 3 (CARD15-like protein) (Caterpiller protein 16.2) (CLR16.2) (NACHT, LRR and CARD domains-containing protein 3) (Nucleotide-binding oligomerization domain protein 3)					cellular organisms; Eukaryota; Euglenozoa; Kinetoplastida; Trypanosomatidae; Leishmaniinae; Leishmania; Leishmania; Leishmania donovani species complex; Leishmania infantum; Leishmania infantum JPCM5	nc
EUGGR000314t1	5786.XP_003283427.1	Myosin VIIA	F4IUG9	Myosin-13 (Myosin XI G) (AtXIG)			GO:0000166,GO:0000902,GO:0000904,GO:0001882,GO:0001883,GO:0001891,GO:0003674,GO:0003774,GO:0003779,GO:0003824,GO:0005488,GO:0005509,GO:0005515,GO:0005516,GO:0005524,GO:0005575,GO:0005622,GO:0005623,GO:0005737,GO:0005829,GO:0005856,GO:0005886,GO:0006139,GO:0006152,GO:0006163,GO:0006195,GO:0006200,GO:0006725,GO:0006753,GO:0006793,GO:0006796,GO:0006807,GO:0006810,GO:0006897,GO:0006909,GO:0006928,GO:…	K10359	cellular organisms; Eukaryota; Euglenozoa; Kinetoplastida; Bodonidae; Bodo; Bodo saltans	nc
EUGGR000315t1	7757.ENSPMAP00000004758	Myosin VIIA	P79114	Unconventional myosin-X (Unconventional myosin-10)			GO:0000146,GO:0000902,GO:0000904,GO:0001726,GO:0003674,GO:0003774,GO:0003779,GO:0003824,GO:0005488,GO:0005515,GO:0005543,GO:0005547,GO:0005575,GO:0005622,GO:0005623,GO:0005634,GO:0005730,GO:0005737,GO:0005829,GO:0005856,GO:0005886,GO:0005938,GO:0006139,GO:0006152,GO:0006163,GO:0006195,GO:0006200,GO:0006725,GO:0006753,GO:0006793,GO:0006796,GO:0006807,GO:0006810,GO:0006928,GO:0006935,GO:0007275,GO:…	K12559	cellular organisms; Eukaryota; Euglenozoa; Kinetoplastida; Bodonidae; Bodo; Bodo saltans	nc
EUGGR000316t1										nc
EUGGR000317t1	45351.NEMVEDRAFT_v1g234280-PA	Von willebrand factor	O00534	von Willebrand factor A domain-containing protein 5A (Breast cancer suppressor candidate 1) (BCSC-1) (Loss of heterozygosity 11 chromosomal region 2 gene A protein)			GO:0005575,GO:0005622,GO:0005623,GO:0005634,GO:0007275,GO:0007507,GO:0008150,GO:0009888,GO:0009987,GO:0014706,GO:0030154,GO:0032501,GO:0032502,GO:0035051,GO:0042692,GO:0042693,GO:0043226,GO:0043227,GO:0043229,GO:0043231,GO:0044424,GO:0044464,GO:0044699,GO:0044707,GO:0044763,GO:0044767,GO:0045165,GO:0048513,GO:0048731,GO:0048738,GO:0048856,GO:0048869,GO:0051146,GO:0055007,GO:0060537,GO:0060911,GO:…		cellular organisms; Bacteria; Proteobacteria; delta/epsilon subdivisions; Deltaproteobacteria; Myxococcales; Sorangiineae; Sandaracinaceae; Sandaracinus; Sandaracinus amylolyticus	nc
EUGGR000318t1					CP002271.1	Stigmatella aurantiaca DW4/3-1, complete genome			cellular organisms; Bacteria; Proteobacteria; delta/epsilon subdivisions; Deltaproteobacteria; Myxococcales; Cystobacterineae; Archangiaceae; Archangium; Archangium violaceum; Archangium violaceum Cb vi76	nc
EUGGR000319t1	3218.PP1S41_25V6.1	ccr4-Not transcription complex	A1A5H6	CCR4-NOT transcription complex subunit 1 (CCR4-associated factor 1)				K12604	cellular organisms; Eukaryota; Rhizaria; Cercozoa; Imbricatea; Plasmodiophorida; Plasmodiophoridae; Plasmodiophora; Plasmodiophora brassicae	nc
EUGGR000320t1	353153.XP_809835.1	Clan SB, family S8, subtilisin-like serine peptidase	P54683	Serine protease/ABC transporter B family protein tagB (EC 3.4.21.-) (Prestalk-specific protein tagB)			GO:0003674,GO:0003824,GO:0004175,GO:0004252,GO:0008150,GO:0008152,GO:0008233,GO:0008236,GO:0016787,GO:0017171,GO:0070011		cellular organisms; Eukaryota	nc
EUGGR000321t1	65071.PYU1_T009780	AAA	P51281	Uncharacterized protein ycf45 (ORF565)			GO:0005575,GO:0005622,GO:0005623,GO:0005737,GO:0009507,GO:0009536,GO:0043226,GO:0043227,GO:0043229,GO:0043231,GO:0044424,GO:0044444,GO:0044464		cellular organisms; Eukaryota	nc
EUGGR000322t1					CP000471.1	Magnetococcus marinus MC-1, complete genome				nc
EUGGR000323t1	441959.XP_002484485.1	WD repeat-containing protein	Q8YV57	Uncharacterized WD repeat-containing protein all2124					cellular organisms; Bacteria; Terrabacteria group; Cyanobacteria/Melainabacteria group; Cyanobacteria; Oscillatoriophycideae; Oscillatoriales; Microcoleaceae; Microcoleus; Microcoleus vaginatus; Microcoleus vaginatus FGP-2	nc
EUGGR000324t1	44689.DDB0234205	vacuolar protein	Q54LB8	Putative vacuolar protein sorting-associated protein 13A			GO:0000003,GO:0003006,GO:0005575,GO:0005622,GO:0005623,GO:0005737,GO:0005802,GO:0006810,GO:0006892,GO:0006895,GO:0006950,GO:0007034,GO:0007275,GO:0007399,GO:0007610,GO:0007626,GO:0008104,GO:0008150,GO:0009605,GO:0009987,GO:0009991,GO:0016023,GO:0016192,GO:0016197,GO:0016482,GO:0019954,GO:0022414,GO:0030141,GO:0030582,GO:0030587,GO:0031045,GO:0031154,GO:0031410,GO:0031667,GO:0031982,GO:0031988,GO:…	K19525,K19527	cellular organisms; Eukaryota	nc
EUGGR000325t1	353153.XP_809321.1	NA							cellular organisms; Eukaryota; Euglenozoa; Kinetoplastida; Bodonidae; Bodo; Bodo saltans	nc
EUGGR000326t1										nc
EUGGR000327t1	572307.XP_003884090.1	guanine nucleotide exchange factor	D4A631	Brefeldin A-inhibited guanine nucleotide-exchange protein 1 (BIG1) (Brefeldin A-inhibited GEP 1) (ADP-ribosylation factor guanine nucleotide-exchange factor 1)			GO:0000139,GO:0005086,GO:0005654,GO:0005730,GO:0005802,GO:0005829,GO:0007030,GO:0010256,GO:0015031,GO:0016192,GO:0016363,GO:0017022,GO:0030532,GO:0030837,GO:0031175,GO:0032012,GO:0034237,GO:0034260,GO:0048471,GO:0051897,GO:0090284,GO:0090303,GO:2000114	K18442	cellular organisms; Eukaryota	nc
EUGGR000328t1			P08678	Adenylate cyclase (EC 4.6.1.1) (ATP pyrophosphate-lyase) (Adenylyl cyclase)			GO:0000287,GO:0004016,GO:0005524,GO:0005739,GO:0005789,GO:0005829,GO:0005886,GO:0006171,GO:0007188,GO:0007265	K01768	cellular organisms; Eukaryota	nc
EUGGR000329t1	5664.LmjF.28.2880	heavy chain	Q9C0G6	Dynein heavy chain 6, axonemal (Axonemal beta dynein heavy chain 6) (Ciliary dynein heavy chain 6)			GO:0003674,GO:0003774,GO:0003777,GO:0003824,GO:0005575,GO:0005622,GO:0005623,GO:0005737,GO:0005856,GO:0005858,GO:0005875,GO:0005929,GO:0005930,GO:0006139,GO:0006152,GO:0006163,GO:0006195,GO:0006200,GO:0006725,GO:0006753,GO:0006793,GO:0006796,GO:0006807,GO:0006928,GO:0007017,GO:0007018,GO:0008150,GO:0008152,GO:0009056,GO:0009116,GO:0009117,GO:0009119,GO:0009123,GO:0009125,GO:0009126,GO:0009128,GO:…	K10408,K10413	cellular organisms; Eukaryota; Euglenozoa; Kinetoplastida; Bodonidae; Bodo; Bodo saltans	nc
EUGGR000330t1										nc
EUGGR000331t1	572307.XP_003884090.1	guanine nucleotide exchange factor	G3X9K3	Brefeldin A-inhibited guanine nucleotide-exchange protein 1 (BIG1) (Brefeldin A-inhibited GEP 1) (ADP-ribosylation factor guanine nucleotide-exchange factor 1)			GO:0000139,GO:0005085,GO:0005086,GO:0005654,GO:0005730,GO:0005794,GO:0005802,GO:0005829,GO:0007030,GO:0010256,GO:0015031,GO:0016192,GO:0016363,GO:0017022,GO:0030532,GO:0030837,GO:0031175,GO:0032012,GO:0034237,GO:0034260,GO:0048471,GO:0051897,GO:0090284,GO:0090303,GO:2000114	K18442	cellular organisms; Eukaryota; Glaucocystophyceae; Cyanophoraceae; Cyanophora; Cyanophora paradoxa	nc
EUGGR000332t1	35128.Thaps24358	NA	Q8VZE7	RAP domain-containing protein, chloroplastic (AtRAP)					cellular organisms; Eukaryota; Rhizaria; Cercozoa; Imbricatea; Plasmodiophorida; Plasmodiophoridae; Plasmodiophora; Plasmodiophora brassicae	nc
EUGGR000333t1	3055.EDP02244	heavy chain	E9Q8T7	Dynein heavy chain 1, axonemal (Axonemal beta dynein heavy chain 1) (Ciliary dynein heavy chain 1) (mDHC7)				K10408	cellular organisms; Eukaryota	nc
EUGGR000334t1	4641.GSMUA_Achr7P03300_001	Pentatricopeptide repeat-containing protein	Q76C99	Protein Rf1, mitochondrial (Fertility restorer) (Protein PPR) (Restorer for CMS)	XM_005762879.1	Emiliania huxleyi CCMP1516 hypothetical protein partial mRNA	GO:0005575,GO:0005622,GO:0005623,GO:0005737,GO:0009507,GO:0009536,GO:0043226,GO:0043227,GO:0043229,GO:0043231,GO:0044424,GO:0044444,GO:0044464	K17710	cellular organisms; Eukaryota; Cryptophyta; Cryptomonadales; Goniomonadaceae; Goniomonas; Goniomonas avonlea	nc
EUGGR000335t1	5786.XP_003288759.1	adenylate cyclase 10 (soluble)	Q8C0T9	Adenylate cyclase type 10 (EC 4.6.1.1) (Germ cell soluble adenylyl cyclase) (sAC) (Testicular soluble adenylyl cyclase)			GO:0003674,GO:0003824,GO:0004016,GO:0004383,GO:0005488,GO:0005575,GO:0005622,GO:0005623,GO:0005737,GO:0005739,GO:0005829,GO:0005856,GO:0005886,GO:0006139,GO:0006163,GO:0006164,GO:0006171,GO:0006182,GO:0006725,GO:0006753,GO:0006793,GO:0006796,GO:0006807,GO:0006935,GO:0006996,GO:0007010,GO:0008150,GO:0008152,GO:0009058,GO:0009117,GO:0009150,GO:0009152,GO:0009165,GO:0009187,GO:0009190,GO:0009259,GO:…	K11265	cellular organisms	nc
EUGGR000336t1			O15040	Tectonin beta-propeller repeat-containing protein 2 (WD repeat-containing protein KIAA0329/KIAA0297)			GO:0006914			nc
EUGGR000337t1										nc
EUGGR000338t1	45351.NEMVEDRAFT_v1g70349-PA	Inherit from NOG: VSP with INR	P80197	Actin-fragmin kinase (AFK) (EC 2.7.11.1)					cellular organisms; Eukaryota; Stramenopiles; Oomycetes; Saprolegniales; Saprolegniaceae; Saprolegnia; Saprolegnia parasitica; Saprolegnia parasitica CBS 223.65	nc
EUGGR000339t1	436017.A4RX55	CobN/Magnesium Chelatase	O50314	Magnesium-chelatase subunit H (EC 6.6.1.1) (Mg-protoporphyrin IX chelatase subunit H)			GO:0005524,GO:0015979,GO:0016851,GO:0036070	K03403	cellular organisms; Eukaryota; Viridiplantae	nc
EUGGR000340t1	43151.ADAR000768-PA	ATPdependent RNA helicase	Q6P158	Putative ATP-dependent RNA helicase DHX57 (EC 3.6.4.13) (DEAH box protein 57)			GO:0002151,GO:0003674,GO:0003676,GO:0003723,GO:0003724,GO:0003725,GO:0003824,GO:0004004,GO:0004386,GO:0005488,GO:0005575,GO:0005622,GO:0005623,GO:0005634,GO:0005737,GO:0006139,GO:0006152,GO:0006163,GO:0006195,GO:0006200,GO:0006725,GO:0006753,GO:0006793,GO:0006796,GO:0006807,GO:0008026,GO:0008150,GO:0008152,GO:0008186,GO:0009056,GO:0009116,GO:0009117,GO:0009119,GO:0009123,GO:0009125,GO:0009126,GO:…	K14442	cellular organisms; Eukaryota; Opisthokonta; Metazoa; Eumetazoa; Bilateria; Deuterostomia; Chordata; Craniata; Vertebrata; Gnathostomata; Teleostomi; Euteleostomi; Sarcopterygii; Dipnotetrapodomorpha; Tetrapoda; Amniota; Mammalia; Theria; Eutheria; Boreoeutheria; Euarchontoglires; Primates; Haplorrhini; Simiiformes; Catarrhini; Hominoidea; Hominidae; Homininae; Homo; Homo sapiens	nc
EUGGR000341t1									cellular organisms; Eukaryota; Stramenopiles; Blastocystis; Blastocystis sp. subtypes; Blastocystis sp. subtype 4	nc
EUGGR000342t1	7739.JGI72140	localization	Q9FN03	Ultraviolet-B receptor UVR8 (Protein UV-B RESISTANCE 8) (RCC1 domain-containing protein UVR8)			GO:0003674,GO:0005083,GO:0005085,GO:0005088,GO:0005488,GO:0005515,GO:0005575,GO:0005622,GO:0005623,GO:0006725,GO:0006726,GO:0006727,GO:0006810,GO:0006856,GO:0006996,GO:0008055,GO:0008057,GO:0008150,GO:0008152,GO:0009058,GO:0009987,GO:0010876,GO:0016043,GO:0016050,GO:0017016,GO:0017112,GO:0017137,GO:0018130,GO:0019222,GO:0019438,GO:0019748,GO:0019899,GO:0019915,GO:0030234,GO:0030424,GO:0030695,GO:…		cellular organisms; Bacteria	nc
EUGGR000343t1									cellular organisms; Eukaryota; Alveolata; Dinophyceae; Suessiales; Symbiodiniaceae; Symbiodinium; Symbiodinium microadriaticum	nc
EUGGR000344t1	7668.SPU_022421tr	NFX1-type zinc finger-containing protein	Q9P2E3	NFX1-type zinc finger-containing protein 1					cellular organisms; Eukaryota	nc
EUGGR000345t1	436017.A4RX34	Inherit from NOG: whole genome shotgun sequence							cellular organisms; Eukaryota; Euglenozoa; Kinetoplastida; Bodonidae; Bodo; Bodo saltans	nc
EUGGR000346t1	8128.ENSONIP00000012408	Kinesin family member	O35071	Kinesin-like protein KIF1C			GO:0003777,GO:0005524,GO:0005794,GO:0005871,GO:0005874,GO:0006890,GO:0007018,GO:0008017,GO:0008574,GO:0016192,GO:0016887,GO:0030424,GO:0030425,GO:0030705,GO:0043005,GO:1904115,GO:1990048,GO:1990049	K10392	cellular organisms; Eukaryota; Opisthokonta	nc
EUGGR000347t1										nc
EUGGR000348t1	4787.PITG_10454T0	carbamoylphosphate synthase	P20054	Protein PYR1-3 [Includes: Glutamine-dependent carbamoyl-phosphate synthase (EC 6.3.5.5); Aspartate carbamoyltransferase (EC 2.1.3.2); Dihydroorotase (EC 3.5.2.3)]			GO:0000003,GO:0000050,GO:0000166,GO:0001654,GO:0001882,GO:0001883,GO:0002119,GO:0002164,GO:0003674,GO:0003824,GO:0003922,GO:0004070,GO:0004087,GO:0004088,GO:0004151,GO:0004672,GO:0005488,GO:0005515,GO:0005524,GO:0005575,GO:0005622,GO:0005623,GO:0005634,GO:0005737,GO:0005739,GO:0005829,GO:0006082,GO:0006139,GO:0006142,GO:0006206,GO:0006207,GO:0006213,GO:0006220,GO:0006221,GO:0006228,GO:0006464,GO:…	K01954,K01956,K11540,K11541	cellular organisms; Eukaryota	nc
EUGGR000349t1										nc
EUGGR000350t1	10228.TriadP60769	WD repeat domain 96	Q8NDM7	Cilia- and flagella-associated protein 43 (WD repeat-containing protein 96)	XM_021044223.1	PREDICTED: Exaiptasia pallida cilia- and flagella-associated protein 43-like (LOC110238548), mRNA	GO:0005930,GO:0007288,GO:0031514		cellular organisms; Eukaryota; Euglenozoa; Kinetoplastida; Bodonidae; Bodo; Bodo saltans	nc
EUGGR000351t1										nc
EUGGR000352t1	353153.XP_817459.1	protein kinase, cAMP-dependent, regulatory, type	Q5REL1	cAMP-dependent protein kinase type I-alpha regulatory subunit			GO:0001772,GO:0004862,GO:0005930,GO:0005952,GO:0008603,GO:0019904,GO:0030552,GO:0031588,GO:0031625,GO:0034236,GO:0044853,GO:0046007,GO:2000480	K04739	cellular organisms; Eukaryota; Euglenozoa; Kinetoplastida; Bodonidae; Bodo; Bodo saltans	nc
EUGGR000353t1	7739.JGI71139	Kinesin light chain	Q7Z494	Nephrocystin-3			GO:0001822,GO:0001947,GO:0003283,GO:0005829,GO:0005929,GO:0007368,GO:0016055,GO:0030324,GO:0035469,GO:0045494,GO:0048496,GO:0060027,GO:0060271,GO:0060287,GO:0060993,GO:0071908,GO:0071909,GO:0071910,GO:0072189,GO:0090090,GO:2000095,GO:2000167	K19360	cellular organisms	nc
EUGGR000354t1	5762.XP_002677332.1	nucleoporin					GO:0003674,GO:0005198,GO:0005575,GO:0005622,GO:0005623,GO:0005634,GO:0005635,GO:0005643,GO:0006996,GO:0006997,GO:0006999,GO:0008150,GO:0009987,GO:0012505,GO:0016020,GO:0016021,GO:0016043,GO:0017056,GO:0031224,GO:0031967,GO:0031975,GO:0032991,GO:0043226,GO:0043227,GO:0043229,GO:0043231,GO:0043234,GO:0043933,GO:0044422,GO:0044424,GO:0044425,GO:0044428,GO:0044446,GO:0044464,GO:0044611,GO:0044699,GO:…	K14311		nc
EUGGR000355t1	5786.XP_003288759.1	adenylate cyclase 10 (soluble)	P40138	Adenylate cyclase 2 (EC 4.6.1.1) (ATP pyrophosphate-lyase 2) (Adenylyl cyclase 2) (AC2)			GO:0003674,GO:0003824,GO:0004016,GO:0004383,GO:0005488,GO:0005575,GO:0005622,GO:0005623,GO:0005737,GO:0005739,GO:0005829,GO:0005856,GO:0005886,GO:0006139,GO:0006163,GO:0006164,GO:0006171,GO:0006182,GO:0006725,GO:0006753,GO:0006793,GO:0006796,GO:0006807,GO:0006935,GO:0006996,GO:0007010,GO:0008150,GO:0008152,GO:0009058,GO:0009117,GO:0009150,GO:0009152,GO:0009165,GO:0009187,GO:0009190,GO:0009259,GO:…	K11265	cellular organisms; Eukaryota	nc
EUGGR000356t1	7739.JGI244372	Regulatory subunit of the condensin complex, a complex required for conversion of interphase chromatin into mitotic-like condense chromosomes. The condensin complex probably introduces positive supercoils into relaxed DNA in the presence of type I topoisomerases and converts nicked DNA into positive knotted forms in the presence of type II topoisomerases (By similarity)	Q8K2Z4	Condensin complex subunit 1 (Chromosome condensation-related SMC-associated protein 1) (Chromosome-associated protein D2) (mCAP-D2) (Non-SMC condensin I complex subunit D2) (XCAP-D2 homolog)			GO:0000003,GO:0000018,GO:0000070,GO:0000226,GO:0000228,GO:0000278,GO:0000280,GO:0000785,GO:0000793,GO:0000794,GO:0000796,GO:0000797,GO:0000803,GO:0000805,GO:0000819,GO:0003674,GO:0005488,GO:0005515,GO:0005575,GO:0005622,GO:0005623,GO:0005634,GO:0005654,GO:0005694,GO:0005737,GO:0006139,GO:0006259,GO:0006323,GO:0006725,GO:0006807,GO:0006996,GO:0007010,GO:0007017,GO:0007049,GO:0007051,GO:0007052,GO:…	K06677	cellular organisms; Eukaryota; Viridiplantae; Streptophyta; Streptophytina; Embryophyta; Tracheophyta	nc
EUGGR000357t1	423536.XP_002786704.1	kelch domain containing 3	Q5R4Q7	Leucine-zipper-like transcriptional regulator 1 (LZTR-1)	XM_012285816.1	PREDICTED: Megachile rotundata leucine-zipper-like transcriptional regulator 1 (LOC100882292), transcript variant X3, mRNA			cellular organisms; Eukaryota; Stramenopiles; Oomycetes; Albuginales; Albuginaceae; Albugo; Albugo candida	nc
EUGGR000358t1	322104.XP_001385054.2	ATPdependent RNA helicase	O51767	ATP-dependent RNA helicase HrpA (EC 3.6.4.13)	EU643495.1	Adineta vaga clone 210B3 endo-xylogalacturonan hydrolase-like protein and tankyrase-like protein genes, complete cds; retrotransposon Juno1, complete sequence; ubiquitin family protein-like protein, hedgehog/intein domain-like protein, caspase-like protein, and carbonyl reductase-like protein genes, complete cds; transposon Tc-like, complete sequence; cathepsin L precursor-like protein gene, comp…	GO:0000166,GO:0000462,GO:0001882,GO:0001883,GO:0003674,GO:0003724,GO:0003824,GO:0004004,GO:0004386,GO:0005488,GO:0005524,GO:0005575,GO:0005622,GO:0005623,GO:0005634,GO:0005730,GO:0006139,GO:0006152,GO:0006163,GO:0006195,GO:0006200,GO:0006364,GO:0006396,GO:0006725,GO:0006753,GO:0006793,GO:0006796,GO:0006807,GO:0008026,GO:0008150,GO:0008152,GO:0008186,GO:0009056,GO:0009116,GO:0009117,GO:0009119,GO:…	K14781,K17820	cellular organisms; Bacteria; Spirochaetes; Spirochaetia; Spirochaetales; Borreliaceae	nc
EUGGR000359t1	12957.ACEP_00010982-PA	integrator complex subunit	Q6P4S8	Integrator complex subunit 1 (Int1)			GO:0000428,GO:0005575,GO:0005622,GO:0005623,GO:0005634,GO:0005654,GO:0006139,GO:0006396,GO:0006725,GO:0006807,GO:0008150,GO:0008152,GO:0009987,GO:0010467,GO:0016070,GO:0016073,GO:0016180,GO:0016591,GO:0030880,GO:0031123,GO:0031974,GO:0031981,GO:0032039,GO:0032991,GO:0034470,GO:0034472,GO:0034641,GO:0034660,GO:0043170,GO:0043226,GO:0043227,GO:0043229,GO:0043231,GO:0043233,GO:0043234,GO:0043628,GO:…	K13138	cellular organisms; Eukaryota; Opisthokonta; Metazoa; Eumetazoa; Cnidaria; Anthozoa; Hexacorallia; Actiniaria; Edwardsiidae; Nematostella	nc
EUGGR000360t1	306901.XP_001221064.1	NACHT domain	Q8YRI1	Uncharacterized WD repeat-containing protein alr3466					cellular organisms; Bacteria; Nitrospirae; Nitrospira; Nitrospirales; Nitrospiraceae; Candidatus Magnetobacterium; Candidatus Magnetobacterium bavaricum	nc
EUGGR000361t1	65071.PYU1_T006561	ATP-binding cassette, sub-family C (CFTR MRP), member	Q42093	ABC transporter C family member 2 (ABC transporter ABCC.2) (AtABCC2) (EC 7.6.2.2) (ATP-energized glutathione S-conjugate pump 2) (Glutathione S-conjugate-transporting ATPase 2) (Multidrug resistance-associated protein 2)	XM_010506635.2	PREDICTED: Camelina sativa ABC transporter C family member 2-like (LOC104781864), mRNA			cellular organisms; Eukaryota; Viridiplantae; Streptophyta	nc
EUGGR000362t1	7668.SPU_001143tr	Ankyrin Repeat Protein	Q8C8R3	Ankyrin-2 (ANK-2) (Ankyrin-B) (Brain ankyrin)					cellular organisms; Eukaryota; Alveolata; Dinophyceae; Suessiales; Symbiodiniaceae; Symbiodinium; Symbiodinium microadriaticum	nc
EUGGR000363t1	13037.EHJ75824	piwi-like	Q9JMB7	Piwi-like protein 1 (EC 3.1.26.-)			GO:0000003,GO:0000070,GO:0000278,GO:0000280,GO:0000375,GO:0000377,GO:0000398,GO:0000578,GO:0000819,GO:0001556,GO:0003002,GO:0003006,GO:0003674,GO:0003676,GO:0003723,GO:0005488,GO:0005575,GO:0005622,GO:0005623,GO:0005634,GO:0005681,GO:0005737,GO:0005856,GO:0005875,GO:0006139,GO:0006259,GO:0006323,GO:0006342,GO:0006355,GO:0006396,GO:0006397,GO:0006403,GO:0006417,GO:0006446,GO:0006725,GO:0006807,GO:…	K02156	cellular organisms; Eukaryota; Opisthokonta; Metazoa; Eumetazoa	nc
EUGGR000364t1	29760.VIT_05s0020g02910.t01	mitogen-activated protein kinase kinase kinase	O22042	Mitogen-activated protein kinase kinase kinase 3 (EC 2.7.11.25) (Arabidopsis NPK1-related protein kinase 3)			GO:0000226,GO:0003674,GO:0003824,GO:0004672,GO:0004674,GO:0005575,GO:0005576,GO:0005622,GO:0005623,GO:0005856,GO:0006464,GO:0006468,GO:0006793,GO:0006796,GO:0006996,GO:0007010,GO:0007017,GO:0008150,GO:0008152,GO:0009987,GO:0016043,GO:0016301,GO:0016310,GO:0016740,GO:0016772,GO:0016773,GO:0019538,GO:0030865,GO:0031122,GO:0036211,GO:0043170,GO:0043226,GO:0043228,GO:0043229,GO:0043232,GO:0043412,GO:…	K11228	cellular organisms; Eukaryota	nc
EUGGR000365t1			A2ASS6	Titin (EC 2.7.11.1) (Connectin)						nc
EUGGR000366t1										nc
EUGGR000367t1	5691.EAN76744	adenosine monophosphate deaminase	Q9DBT5	AMP deaminase 2 (EC 3.5.4.6) (AMP deaminase isoform L)	XM_821981.1	Trypanosoma brucei brucei TREU927 adenosine monophosphate deaminase, putative (Tb09.160.5250), partial mRNA	GO:0003674,GO:0003824,GO:0003876,GO:0005575,GO:0005622,GO:0005623,GO:0005737,GO:0005739,GO:0006139,GO:0006152,GO:0006163,GO:0006195,GO:0006196,GO:0006725,GO:0006753,GO:0006793,GO:0006796,GO:0006807,GO:0008150,GO:0008152,GO:0009056,GO:0009116,GO:0009117,GO:0009119,GO:0009123,GO:0009125,GO:0009126,GO:0009128,GO:0009150,GO:0009154,GO:0009158,GO:0009161,GO:0009164,GO:0009166,GO:0009167,GO:0009169,GO:…	K01490	cellular organisms; Eukaryota; Euglenozoa; Kinetoplastida	nc
EUGGR000368t1										nc
EUGGR000369t1	43179.ENSSTOP00000023531	Chromodomain helicase DNA binding protein	Q8BYH8	Chromodomain-helicase-DNA-binding protein 9 (CHD-9) (EC 3.6.4.12) (ATP-dependent helicase CHD9) (PPAR-alpha-interacting complex protein 320 kDa) (Peroxisomal proliferator-activated receptor A-interacting complex 320 kDa protein)			GO:0005575,GO:0005622,GO:0005623,GO:0005634,GO:0005654,GO:0005737,GO:0006629,GO:0008150,GO:0008152,GO:0009987,GO:0031974,GO:0031981,GO:0043226,GO:0043227,GO:0043229,GO:0043231,GO:0043233,GO:0044237,GO:0044238,GO:0044255,GO:0044281,GO:0044422,GO:0044424,GO:0044428,GO:0044446,GO:0044464,GO:0044710,GO:0070013,GO:0071704	K14438	cellular organisms; Eukaryota	nc
EUGGR000370t1	8128.ENSONIP00000014169	suppressor of cancer cell invasion	Q04Z62	Glycine--tRNA ligase (EC 6.1.1.14) (Glycyl-tRNA synthetase) (GlyRS)			GO:0004820,GO:0005524,GO:0005737,GO:0006426,GO:0046983	K01880	cellular organisms	nc
EUGGR000371t1									cellular organisms; Eukaryota	nc
EUGGR000372t1	51511.ENSCSAVP00000000656	FiBrilliN	Q9FN03	Ultraviolet-B receptor UVR8 (Protein UV-B RESISTANCE 8) (RCC1 domain-containing protein UVR8)					cellular organisms	nc
EUGGR000373t1	5811.TGME49_118440	ATPdependent RNA helicase	Q7QCW2	Probable ATP-dependent RNA helicase spindle-E (EC 3.6.4.13)					cellular organisms; Eukaryota; Alveolata; Dinophyceae; Suessiales; Symbiodiniaceae; Symbiodinium; Symbiodinium microadriaticum	nc
EUGGR000374t1	353153.XP_815606.1	dynein heavy chain	E9Q8T7	Dynein heavy chain 1, axonemal (Axonemal beta dynein heavy chain 1) (Ciliary dynein heavy chain 1) (mDHC7)			GO:0000166,GO:0000226,GO:0001882,GO:0001883,GO:0003674,GO:0003824,GO:0005488,GO:0005515,GO:0005524,GO:0005575,GO:0005622,GO:0005623,GO:0005737,GO:0005813,GO:0005815,GO:0005856,GO:0005868,GO:0005875,GO:0005938,GO:0006139,GO:0006152,GO:0006163,GO:0006195,GO:0006200,GO:0006725,GO:0006753,GO:0006793,GO:0006796,GO:0006807,GO:0006996,GO:0007010,GO:0007017,GO:0008092,GO:0008150,GO:0008152,GO:0009056,GO:…	K10408,K10413,K10414	cellular organisms; Eukaryota; Euglenozoa; Kinetoplastida	nc
EUGGR000375t1	5762.XP_002682289.1	Phosphoinositide kinase, FYVE finger containing	O59722	1-phosphatidylinositol 3-phosphate 5-kinase fab1 (Phosphatidylinositol 3-phosphate 5-kinase) (EC 2.7.1.150) (Diphosphoinositide kinase) (Type III PIP kinase) (PIPkin-III)	XM_002682243.1	Naegleria gruberi FYVE finger-containing phosphoinositide kinase, mRNA	GO:0000003,GO:0000139,GO:0000166,GO:0000285,GO:0000322,GO:0000323,GO:0000324,GO:0000329,GO:0000746,GO:0000747,GO:0000749,GO:0000750,GO:0001508,GO:0001882,GO:0001883,GO:0003008,GO:0003674,GO:0003824,GO:0005488,GO:0005524,GO:0005543,GO:0005575,GO:0005622,GO:0005623,GO:0005737,GO:0005739,GO:0005740,GO:0005741,GO:0005768,GO:0005769,GO:0005770,GO:0005773,GO:0005774,GO:0005783,GO:0005789,GO:0005794,GO:…	K00889,K00921,K17765	cellular organisms; Eukaryota	nc
EUGGR000376t1			Q9LF54	Probable calcium-binding protein CML29 (Calmodulin-like protein 29)			GO:0005509,GO:0005737	K13448	cellular organisms; Eukaryota	nc
EUGGR000377t1	13735.ENSPSIP00000015206	Fanconi anemia, complementation group I	Q8K368	Fanconi anemia group I protein homolog (Protein FACI)			GO:0000075,GO:0000077,GO:0005575,GO:0005622,GO:0005623,GO:0005634,GO:0005654,GO:0005886,GO:0006139,GO:0006259,GO:0006281,GO:0006725,GO:0006807,GO:0006950,GO:0006974,GO:0007049,GO:0007093,GO:0007095,GO:0007346,GO:0008150,GO:0008152,GO:0009893,GO:0009987,GO:0010564,GO:0010604,GO:0010948,GO:0016020,GO:0019222,GO:0022402,GO:0031323,GO:0031325,GO:0031396,GO:0031398,GO:0031399,GO:0031401,GO:0031570,GO:…	K10895	cellular organisms; Eukaryota	nc
EUGGR000378t1	70448.Q00X11	Cation-transporting atpase	P39986	Manganese-transporting ATPase 1 (EC 3.6.3.-)			GO:0000003,GO:0001709,GO:0003674,GO:0003824,GO:0005215,GO:0005575,GO:0005622,GO:0005623,GO:0005737,GO:0005783,GO:0005886,GO:0006139,GO:0006152,GO:0006163,GO:0006195,GO:0006200,GO:0006725,GO:0006753,GO:0006793,GO:0006796,GO:0006807,GO:0006810,GO:0006811,GO:0006812,GO:0006873,GO:0006875,GO:0006950,GO:0007154,GO:0007275,GO:0008150,GO:0008152,GO:0008324,GO:0009056,GO:0009116,GO:0009117,GO:0009119,GO:…	K14950	cellular organisms; Eukaryota	nc
EUGGR000379t1									cellular organisms; Bacteria; Proteobacteria; delta/epsilon subdivisions; Deltaproteobacteria; Desulfobacterales; Desulfobacteraceae; Desulfatibacillum; Desulfatibacillum alkenivorans; Desulfatibacillum alkenivorans AK-01	nc
EUGGR000380t1					AP014936.1	Sulfurifustis variabilis DNA, complete genome, strain: skN76			cellular organisms; Bacteria; Spirochaetes; Spirochaetia; Leptospirales; Leptospiraceae; Leptospira	nc
EUGGR000381t1	34740.HMEL015763-PA	(RNA) helicase	Q4PHU9	ATP-dependent RNA helicase DBP2 (EC 3.6.4.13)	XM_004349597.1	Acanthamoeba castellanii str. Neff ATPdependent RNA helicase dbp2, putative (ACA1_142620) mRNA, complete cds	GO:0000375,GO:0000377,GO:0000381,GO:0000398,GO:0002376,GO:0003674,GO:0003676,GO:0003723,GO:0003724,GO:0003729,GO:0003824,GO:0004004,GO:0004386,GO:0005488,GO:0005515,GO:0005575,GO:0005622,GO:0005623,GO:0005634,GO:0005681,GO:0005694,GO:0005700,GO:0005703,GO:0005856,GO:0005875,GO:0006139,GO:0006152,GO:0006163,GO:0006195,GO:0006200,GO:0006396,GO:0006397,GO:0006725,GO:0006753,GO:0006793,GO:0006796,GO:…	K12823	cellular organisms; Eukaryota	nc
EUGGR000382t1	5762.XP_002683483.1	Dmx-like 1	Q9Y485	DmX-like protein 1 (X-like 1 protein)			GO:0005575,GO:0005622,GO:0005623,GO:0005634,GO:0005737,GO:0005768,GO:0005829,GO:0006461,GO:0006810,GO:0006873,GO:0006885,GO:0006950,GO:0007034,GO:0007035,GO:0008150,GO:0009636,GO:0009987,GO:0010008,GO:0010035,GO:0010038,GO:0010043,GO:0012505,GO:0016020,GO:0016043,GO:0016192,GO:0016197,GO:0016482,GO:0019725,GO:0019898,GO:0022607,GO:0030003,GO:0030004,GO:0030641,GO:0031090,GO:0032991,GO:0034622,GO:…		cellular organisms; Eukaryota; Opisthokonta; Opisthokonta incertae sedis; Ichthyosporea; Capsaspora; Capsaspora owczarzaki; Capsaspora owczarzaki ATCC 30864	nc
EUGGR000383t1	7176.CPIJ012221-PA	Kinesin family	Q6YZ52	Kinesin-like protein KIN-7D, chloroplastic			GO:0000070,GO:0000090,GO:0000226,GO:0000278,GO:0000279,GO:0000280,GO:0000775,GO:0000776,GO:0000777,GO:0000779,GO:0000793,GO:0000819,GO:0000940,GO:0003674,GO:0003774,GO:0003777,GO:0003824,GO:0005575,GO:0005622,GO:0005623,GO:0005694,GO:0005856,GO:0005871,GO:0005875,GO:0006928,GO:0006996,GO:0007010,GO:0007017,GO:0007018,GO:0007049,GO:0007051,GO:0007052,GO:0007059,GO:0007067,GO:0007080,GO:0007275,GO:…	K11498	cellular organisms; Eukaryota	nc
EUGGR000384t1	5691.EAN78772	tubulin folding cofactor C	Q86IX1	Serine/threonine-protein kinase dst1 (EC 2.7.11.1)			GO:0004674,GO:0005524,GO:0005634,GO:0005737,GO:0006468,GO:0007165,GO:0012501,GO:0023014,GO:0031098,GO:0032147,GO:0046872	K18272	cellular organisms; Eukaryota	nc
EUGGR000385t1			P40137	Adenylate cyclase 1 (EC 4.6.1.1) (ATP pyrophosphate-lyase 1) (Adenylyl cyclase 1) (AC 1)					cellular organisms; Bacteria	nc
EUGGR000386t1	353153.XP_817459.1	protein kinase, cAMP-dependent, regulatory, type	P00514	cAMP-dependent protein kinase type I-alpha regulatory subunit [Cleaved into: cAMP-dependent protein kinase type I-alpha regulatory subunit, N-terminally processed]			GO:0001707,GO:0001772,GO:0004862,GO:0005737,GO:0005829,GO:0005930,GO:0005952,GO:0008603,GO:0019904,GO:0019934,GO:0030552,GO:0031588,GO:0031594,GO:0031625,GO:0034236,GO:0042802,GO:0044853,GO:0045214,GO:0046007,GO:0047555,GO:0060038,GO:0098978,GO:2000480	K04739	cellular organisms; Eukaryota; Euglenozoa; Kinetoplastida; Bodonidae; Bodo; Bodo saltans	nc
EUGGR000387t1	8083.ENSXMAP00000011066	Sodium channel voltage-gated type	C9D7C2	Voltage-dependent calcium channel type A subunit alpha-1 (Cacophony protein)			GO:0005575,GO:0016020	K04857	cellular organisms; Eukaryota	nc
EUGGR000388t1	88036.EFJ11525	microtubule associated serine threonine kinase	Q559T8	Probable serine/threonine-protein kinase DDB_G0272282 (EC 2.7.11.1)			GO:0000902,GO:0003674,GO:0003824,GO:0004672,GO:0004674,GO:0005575,GO:0005622,GO:0005623,GO:0005737,GO:0005829,GO:0005886,GO:0006464,GO:0006468,GO:0006793,GO:0006796,GO:0008150,GO:0008152,GO:0009653,GO:0009826,GO:0009987,GO:0016020,GO:0016043,GO:0016049,GO:0016301,GO:0016310,GO:0016740,GO:0016772,GO:0016773,GO:0019538,GO:0032502,GO:0032989,GO:0036211,GO:0040007,GO:0043170,GO:0043412,GO:0044237,GO:…	K08789,K12767	cellular organisms; Eukaryota; Amoebozoa; Mycetozoa; Dictyostelids	nc
EUGGR000389t1	653948.CCA15717	Nipped-B homolog (Drosophila)	Q6KCD5	Nipped-B-like protein (Delangin homolog) (SCC2 homolog)			GO:0000003,GO:0000070,GO:0000084,GO:0000226,GO:0000228,GO:0000278,GO:0000280,GO:0000785,GO:0000790,GO:0000793,GO:0000794,GO:0000819,GO:0000972,GO:0003006,GO:0005575,GO:0005622,GO:0005623,GO:0005634,GO:0005694,GO:0005727,GO:0005729,GO:0005737,GO:0005829,GO:0006139,GO:0006259,GO:0006276,GO:0006281,GO:0006302,GO:0006323,GO:0006461,GO:0006725,GO:0006807,GO:0006950,GO:0006974,GO:0006995,GO:0006996,GO:…	K06672	cellular organisms; Eukaryota; Euglenozoa; Kinetoplastida; Bodonidae; Bodo; Bodo saltans	nc
EUGGR000390t1	65071.PYU1_T006561	ATP-binding cassette, sub-family C (CFTR MRP), member	Q5F364	Multidrug resistance-associated protein 1 (ATP-binding cassette sub-family C member 1) (Leukotriene C(4) transporter) (LTC4 transporter)	XM_022225324.1	PREDICTED: Acanthaster planci ATP-binding cassette sub-family C member 8-like (LOC110974025), transcript variant X4, mRNA			cellular organisms; Eukaryota	nc
EUGGR000391t1										nc
EUGGR000392t1	353153.XP_820270.1	Phosphodiesterase	Q9VJ79	Dual 3',5'-cyclic-AMP and -GMP phosphodiesterase 11 (EC 3.1.4.35) (EC 3.1.4.53) (cAMP and cGMP phosphodiesterase 11)			GO:0000003,GO:0000122,GO:0000166,GO:0001654,GO:0001666,GO:0001754,GO:0001885,GO:0001894,GO:0001895,GO:0001932,GO:0001934,GO:0002026,GO:0002064,GO:0002237,GO:0002376,GO:0002520,GO:0002521,GO:0002573,GO:0002676,GO:0002678,GO:0002682,GO:0002683,GO:0002694,GO:0002695,GO:0003008,GO:0003012,GO:0003013,GO:0003018,GO:0003158,GO:0003407,GO:0003674,GO:0003824,GO:0004112,GO:0004114,GO:0004115,GO:0004118,GO:…	K08718,K13294,K13298,K13756,K13757,K13762,K13763,K18283,K18438	cellular organisms; Eukaryota; Euglenozoa; Kinetoplastida; Trypanosomatidae; Trypanosoma; Trypanozoon; Trypanosoma brucei; Trypanosoma brucei gambiense; Trypanosoma brucei gambiense DAL972	nc
EUGGR000393t1	4081.Solyc02g078640.2.1	Cytoskeleton associated protein 5	Q5N749	Protein MOR1 (Protein GEM1) (Protein MICROTUBULE ORGANIZATION 1)			GO:0000278,GO:0000280,GO:0000910,GO:0000911,GO:0000919,GO:0003674,GO:0005488,GO:0005515,GO:0005575,GO:0005622,GO:0005623,GO:0005737,GO:0005819,GO:0005856,GO:0005874,GO:0005911,GO:0005938,GO:0006996,GO:0007049,GO:0007067,GO:0008017,GO:0008092,GO:0008150,GO:0009506,GO:0009524,GO:0009574,GO:0009832,GO:0009920,GO:0009987,GO:0015630,GO:0015631,GO:0016043,GO:0022402,GO:0022607,GO:0030054,GO:0030863,GO:…	K16803	cellular organisms; Eukaryota; Viridiplantae; Streptophyta; Streptophytina; Embryophyta; Tracheophyta	nc
EUGGR000394t1	65071.PYU1_T009821	AAA	P51281	Uncharacterized protein ycf45 (ORF565)			GO:0005575,GO:0005622,GO:0005623,GO:0005737,GO:0009507,GO:0009536,GO:0043226,GO:0043227,GO:0043229,GO:0043231,GO:0044424,GO:0044444,GO:0044464		cellular organisms; Eukaryota	nc
EUGGR000395t1			Q06852	Cell surface glycoprotein 1 (Outer layer protein B) (S-layer protein 1)					cellular organisms	nc
EUGGR000396t1	5762.XP_002683128.1	sperm flagellar 2	Q8C9J3	Sperm flagellar protein 2 (Protein KPL2)			GO:0000003,GO:0000226,GO:0000902,GO:0001501,GO:0001578,GO:0002177,GO:0002376,GO:0002520,GO:0005575,GO:0005622,GO:0005623,GO:0005737,GO:0005794,GO:0005856,GO:0005929,GO:0006996,GO:0007010,GO:0007017,GO:0007275,GO:0007276,GO:0007283,GO:0007399,GO:0007417,GO:0007420,GO:0007568,GO:0008150,GO:0009566,GO:0009653,GO:0009790,GO:0009792,GO:0009887,GO:0009987,GO:0010259,GO:0015630,GO:0016043,GO:0019953,GO:…		cellular organisms; Eukaryota; Cryptophyta; Cryptomonadales; Goniomonadaceae; Goniomonas; Goniomonas avonlea	nc
EUGGR000397t1	35128.Thaps24358	NA	Q8VZE7	RAP domain-containing protein, chloroplastic (AtRAP)	XM_011402679.1	Auxenochlorella protothecoides Tbc2 translation factor, chloroplastic partial mRNA			cellular organisms; Eukaryota; Rhizaria; Cercozoa; Imbricatea; Plasmodiophorida; Plasmodiophoridae; Plasmodiophora; Plasmodiophora brassicae	nc
EUGGR000398t1	29875.EHK18913	nonribosomal peptide	Q70LM4	Linear gramicidin synthase subunit D [Includes: ATP-dependent D-leucine adenylase (D-LeuA) (D-leucine activase); Leucine racemase [ATP-hydrolyzing] (EC 5.1.1.-); ATP-dependent tryptophan adenylase (TrpA) (Tryptophan activase); ATP-dependent glycine adenylase (GlyA) (Glycine activase); Linear gramicidin--PCP reductase (EC 1.-.-.-)]			GO:0016491,GO:0016853,GO:0016874,GO:0017000,GO:0031177		cellular organisms; Bacteria	nc
EUGGR000399t1	486041.XP_001877559.1	WD domain, G-beta repeat	Q8YRI1	Uncharacterized WD repeat-containing protein alr3466					cellular organisms; Bacteria; Nitrospirae; Nitrospira; Nitrospirales; Nitrospiraceae; Candidatus Magnetobacterium; Candidatus Magnetobacterium bavaricum	nc
EUGGR000400t1	88036.EFJ31744	Eukaryotic translation initiation factor 4 gamma	G5CEW6	Eukaryotic translation initiation factor 4G (eIF-4G) (eIF4G) (Eukaryotic initiation factor 4F subunit p220) (eIF-4F p220 subunit)			GO:0005575,GO:0005622,GO:0005623,GO:0005634,GO:0005737,GO:0005829,GO:0008150,GO:0009607,GO:0009615,GO:0009987,GO:0016032,GO:0040011,GO:0043226,GO:0043227,GO:0043229,GO:0043231,GO:0044000,GO:0044403,GO:0044419,GO:0044424,GO:0044444,GO:0044464,GO:0044764,GO:0046739,GO:0046740,GO:0050896,GO:0051701,GO:0051704,GO:0051707,GO:0051814,GO:0052126,GO:0052192	K03260	cellular organisms; Eukaryota	nc
EUGGR000401t1										nc
EUGGR000402t1			O55007	Ral GTPase-activating protein subunit alpha-1 (GAP-related-interacting partner to E12) (GRIPE) (GTPase-activating RapGAP domain-like 1) (Tuberin-like protein 1) (p240)			GO:0005096,GO:0005634,GO:0005737,GO:0051056,GO:0090630		cellular organisms; Eukaryota; Opisthokonta; Metazoa; Eumetazoa; Bilateria; Protostomia; Lophotrochozoa; Mollusca; Gastropoda; Patellogastropoda; Lottioidea; Lottiidae; Lottia	nc
EUGGR000403t1	5664.LmjF.20.0260	Nuclear chaperone required for maturation and nuclear export of pre-60S ribosome subunits (By similarity)	Q8T5T1	Midasin (Dynein-related AAA-ATPase MDN1) (MIDAS-containing protein)			GO:0005575,GO:0005622,GO:0005623,GO:0005634,GO:0043226,GO:0043227,GO:0043229,GO:0043231,GO:0044424,GO:0044464	K14572	cellular organisms; Eukaryota	nc
EUGGR000404t1	7668.SPU_022421tr	NFX1-type zinc finger-containing protein	Q8R151	NFX1-type zinc finger-containing protein 1					cellular organisms; Eukaryota; Euglenozoa; Kinetoplastida; Trypanosomatidae	nc
EUGGR000405t1	5762.XP_002681130.1	Transmembrane protein 131	O70472	Transmembrane protein 131 (Protein RW1)			GO:0002119,GO:0002164,GO:0007275,GO:0008150,GO:0009653,GO:0009790,GO:0009791,GO:0009792,GO:0010171,GO:0032501,GO:0032502,GO:0040007,GO:0040008,GO:0040009,GO:0040010,GO:0040011,GO:0040014,GO:0040018,GO:0044699,GO:0044707,GO:0044767,GO:0045927,GO:0048518,GO:0048856,GO:0050789,GO:0051239,GO:0051240,GO:0065007		cellular organisms; Eukaryota	nc
EUGGR000406t1	353153.XP_820270.1	Phosphodiesterase	Q9VJ79	Dual 3',5'-cyclic-AMP and -GMP phosphodiesterase 11 (EC 3.1.4.35) (EC 3.1.4.53) (cAMP and cGMP phosphodiesterase 11)			GO:0000003,GO:0000122,GO:0000166,GO:0001654,GO:0001666,GO:0001754,GO:0001885,GO:0001894,GO:0001895,GO:0001932,GO:0001934,GO:0002026,GO:0002064,GO:0002237,GO:0002376,GO:0002520,GO:0002521,GO:0002573,GO:0002676,GO:0002678,GO:0002682,GO:0002683,GO:0002694,GO:0002695,GO:0003008,GO:0003012,GO:0003013,GO:0003018,GO:0003158,GO:0003407,GO:0003674,GO:0003824,GO:0004112,GO:0004114,GO:0004115,GO:0004118,GO:…	K08718,K13294,K13298,K13756,K13757,K13762,K13763,K18283,K18438	cellular organisms; Eukaryota; Euglenozoa; Kinetoplastida; Trypanosomatidae	nc
EUGGR000407t1	132908.ENSPVAP00000016709	ATH1, acid trehalase-like 1 (yeast)	P9WN15	Uncharacterized glycosyl hydrolase Rv2006 (EC 3.2.1.-)					cellular organisms; Bacteria	nc
EUGGR000408t1	3218.PP1S119_119V6.1	Vpr (HIV-1) binding protein	Q9M086	DDB1- and CUL4-associated factor homolog 1 (Protein DDB1-CUL4 ASSOCIATED FACTOR 1) (Protein DCAF1)			GO:0000003,GO:0000151,GO:0003006,GO:0005575,GO:0005622,GO:0005623,GO:0005634,GO:0007275,GO:0008150,GO:0009790,GO:0009791,GO:0009793,GO:0009908,GO:0010154,GO:0022414,GO:0031461,GO:0032501,GO:0032502,GO:0032991,GO:0043226,GO:0043227,GO:0043229,GO:0043231,GO:0043234,GO:0044424,GO:0044464,GO:0044699,GO:0044707,GO:0044767,GO:0048316,GO:0048366,GO:0048367,GO:0048608,GO:0048731,GO:0048827,GO:0048856,GO:…	K11789	cellular organisms; Eukaryota; Amoebozoa; Discosea; Longamoebia; Centramoebida; Acanthamoebidae; Acanthamoeba; Acanthamoeba castellanii	nc
EUGGR000409t1	5762.XP_002672722.1	DNA Topoisomerase	Q8T2T7	DNA topoisomerase 3 (EC 5.6.2.1) (DNA topoisomerase III)			GO:0000002,GO:0000003,GO:0000018,GO:0000070,GO:0000278,GO:0000280,GO:0000712,GO:0000723,GO:0000724,GO:0000725,GO:0000737,GO:0000793,GO:0000819,GO:0003674,GO:0003824,GO:0003916,GO:0003917,GO:0004518,GO:0004519,GO:0004520,GO:0004536,GO:0005575,GO:0005622,GO:0005623,GO:0005634,GO:0005654,GO:0005694,GO:0005737,GO:0005739,GO:0006139,GO:0006259,GO:0006260,GO:0006261,GO:0006265,GO:0006278,GO:0006281,GO:…	K03165,K03168	cellular organisms; Eukaryota; Alveolata; Chromerida; Chromera; Chromera velia; Chromera velia CCMP2878	nc
EUGGR000410t1	9823.ENSSSCP00000001040	Tubulin, gamma complex associated protein 5	G5E8P0	Gamma-tubulin complex component 6 (GCP-6)			GO:0000086,GO:0000226,GO:0000278,GO:0000930,GO:0000931,GO:0003674,GO:0005488,GO:0005515,GO:0005575,GO:0005622,GO:0005623,GO:0005737,GO:0005813,GO:0005815,GO:0005829,GO:0005856,GO:0006996,GO:0007010,GO:0007017,GO:0007020,GO:0007049,GO:0008017,GO:0008092,GO:0008150,GO:0008274,GO:0009987,GO:0015630,GO:0015631,GO:0016043,GO:0022402,GO:0032991,GO:0043226,GO:0043228,GO:0043229,GO:0043232,GO:0043234,GO:…	K16573	cellular organisms; Eukaryota; Opisthokonta; Metazoa; Eumetazoa	nc
EUGGR000411t1	59729.ENSTGUP00000013893	ADP-ribosylation factor-like 13b	A8INQ0	ADP-ribosylation factor-like protein 13B (CrArl13B)	XM_009023370.1	Helobdella robusta hypothetical protein partial mRNA	GO:0005525,GO:0060170	K07962	cellular organisms; Eukaryota; Viridiplantae; Chlorophyta; Chlorophyceae; Chlamydomonadales; Chlamydomonadaceae; Chlamydomonas; Chlamydomonas reinhardtii	nc
EUGGR000412t1										nc
EUGGR000413t1										nc
EUGGR000414t1	7955.ENSDARP00000027024	Polycystic kidney disease	Q6IVV8	Polycystin-2 (Curly up) (Cup) (Polycystic kidney disease 2 protein homolog) (Transient receptor potential cation channel subfamily P member 2)	XM_017353790.2	PREDICTED: Danio rerio polycystic kidney disease 2 (pkd2), transcript variant X2, mRNA	GO:0001655,GO:0001822,GO:0001947,GO:0002009,GO:0003002,GO:0003007,GO:0003143,GO:0003146,GO:0003674,GO:0005215,GO:0005216,GO:0005261,GO:0005262,GO:0005575,GO:0005622,GO:0005623,GO:0005737,GO:0005783,GO:0005886,GO:0005929,GO:0006810,GO:0006811,GO:0006812,GO:0006816,GO:0007275,GO:0007368,GO:0007389,GO:0007507,GO:0008150,GO:0008324,GO:0009581,GO:0009582,GO:0009605,GO:0009612,GO:0009628,GO:0009653,GO:…	K04986	cellular organisms; Eukaryota; Glaucocystophyceae; Cyanophoraceae; Cyanophora; Cyanophora paradoxa	nc
EUGGR000415t1	7029.ACYPI54810-PA	ATH1, acid trehalase-like 1 (yeast)	P9WN15	Uncharacterized glycosyl hydrolase Rv2006 (EC 3.2.1.-)			GO:0003674,GO:0003824,GO:0004553,GO:0004555,GO:0008150,GO:0008152,GO:0015927,GO:0016787,GO:0016798	K01194	cellular organisms; Bacteria	nc
EUGGR000416t1	5762.XP_002682942.1	phosphoinositide-3-kinase, regulatory subunit 4	Q99570	Phosphoinositide 3-kinase regulatory subunit 4 (PI3-kinase regulatory subunit 4) (EC 2.7.11.1) (PI3-kinase p150 subunit) (Phosphoinositide 3-kinase adaptor protein)	XM_016755318.1	Spizellomyces punctatus DAOM BR117 VPS15 protein kinase (SPPG_07143), partial mRNA	GO:0000003,GO:0000011,GO:0000139,GO:0000151,GO:0000166,GO:0001882,GO:0001883,GO:0002376,GO:0002682,GO:0002697,GO:0002700,GO:0002759,GO:0002784,GO:0002786,GO:0002805,GO:0002807,GO:0002808,GO:0002831,GO:0002920,GO:0003674,GO:0003824,GO:0004672,GO:0004674,GO:0005488,GO:0005515,GO:0005524,GO:0005575,GO:0005622,GO:0005623,GO:0005737,GO:0005739,GO:0005768,GO:0005770,GO:0005794,GO:0005802,GO:0005829,GO:…	K08333	cellular organisms; Eukaryota; Opisthokonta; Fungi; Fungi incertae sedis; Mucoromycota	nc
EUGGR000417t1	353153.XP_820721.1	leucine-rich repeat protein	F4IIU4	187-kDa microtubule-associated protein AIR9 (Auxin-induced in root cultures protein 9)					cellular organisms; Eukaryota; Euglenozoa; Kinetoplastida; Trypanosomatidae	nc
EUGGR000418t1	486041.XP_001877608.1	WD domain, G-beta repeat	Q8YRI1	Uncharacterized WD repeat-containing protein alr3466					cellular organisms; Bacteria; Nitrospirae; Nitrospira; Nitrospirales; Nitrospiraceae; Candidatus Magnetobacterium; Candidatus Magnetobacterium bavaricum	nc
EUGGR000419t1	7460.GB12069-PA	Catalytic subunit of the poly(A)-nuclease (PAN) deadenylation complex involved in cytoplasmic mRNA turnover. PAN specifically shortens poly(A) tails of RNA when the poly(A) stretch is bound by polyadenylate-binding protein PAB1. Deadenylation of the 3'-tail to a length that is too short to bind PAB1 induces mRNA decay. May also be involved in post- transcriptional maturation of mRNA poly(A) tails…	Q8BGF7	PAN2-PAN3 deadenylation complex catalytic subunit Pan2 (EC 3.1.13.4) (Inactive ubiquitin carboxyl-terminal hydrolase 52) (PAB1P-dependent poly(A)-specific ribonuclease) (Poly(A)-nuclease deadenylation complex subunit 2) (PAN deadenylation complex subunit 2)			GO:0000175,GO:0000288,GO:0000289,GO:0000956,GO:0003674,GO:0003824,GO:0004518,GO:0004527,GO:0004532,GO:0004535,GO:0004540,GO:0005488,GO:0005515,GO:0006139,GO:0006396,GO:0006397,GO:0006401,GO:0006402,GO:0006725,GO:0006807,GO:0008150,GO:0008152,GO:0008408,GO:0009056,GO:0009057,GO:0009987,GO:0010467,GO:0016070,GO:0016071,GO:0016787,GO:0016788,GO:0016796,GO:0016896,GO:0019439,GO:0031123,GO:0031124,GO:…	K12571	cellular organisms; Eukaryota; Opisthokonta; Metazoa; Eumetazoa; Bilateria; Deuterostomia; Chordata; Craniata; Vertebrata; Gnathostomata; Teleostomi; Euteleostomi; Sarcopterygii; Dipnotetrapodomorpha; Tetrapoda; Amniota; Mammalia; Theria; Eutheria; Boreoeutheria; Euarchontoglires; Primates; Haplorrhini; Simiiformes; Catarrhini; Hominoidea; Hominidae; Homininae; Homo; Homo sapiens	nc
EUGGR000420t1										nc
EUGGR000421t1	5691.EAN78402	Inherit from NOG: WD repeat domain 67	Q96DN5	TBC1 domain family member 31 (WD repeat-containing protein 67)	XM_015357877.1	PREDICTED: Lepisosteus oculatus TBC1 domain family member 31 (tbc1d31), transcript variant X4, mRNA	GO:0005813		cellular organisms; Eukaryota; Opisthokonta; Metazoa; Eumetazoa; Bilateria	nc
EUGGR000422t1										nc
EUGGR000423t1										nc
EUGGR000424t1										nc
EUGGR000425t1										nc
EUGGR000426t1									cellular organisms; Eukaryota; Rhodophyta; Florideophyceae; Rhodymeniophycidae; Gigartinales; Gigartinaceae; Chondrus; Chondrus crispus	nc
EUGGR000427t1										nc
EUGGR000428t1										nc
EUGGR000429t1	441959.XP_002486690.1	notchless homolog 1 (Drosophila)	Q8YRI1	Uncharacterized WD repeat-containing protein alr3466			GO:0000003,GO:0000922,GO:0003006,GO:0003674,GO:0005488,GO:0005515,GO:0005575,GO:0005622,GO:0005623,GO:0005634,GO:0005635,GO:0005643,GO:0005815,GO:0005816,GO:0005819,GO:0005856,GO:0006355,GO:0007049,GO:0007097,GO:0007154,GO:0007584,GO:0008017,GO:0008092,GO:0008150,GO:0009605,GO:0009653,GO:0009889,GO:0009890,GO:0009892,GO:0009987,GO:0009991,GO:0010468,GO:0010556,GO:0010558,GO:0010605,GO:0010629,GO:…		cellular organisms; Bacteria; Terrabacteria group; Chloroflexi; Chloroflexia; Chloroflexales	nc
EUGGR000430t1	423536.XP_002768980.1	NA	Q8VZE7	RAP domain-containing protein, chloroplastic (AtRAP)					cellular organisms; Eukaryota	nc
EUGGR000431t1	4787.PITG_13168T0	conserved hypothetical protein							cellular organisms; Eukaryota; Stramenopiles; Eustigmatophyceae; Eustigmatales; Monodopsidaceae; Nannochloropsis; Nannochloropsis gaditana	nc
EUGGR000432t1										nc
EUGGR000433t1	5762.XP_002682689.1	FIG4 homolog, SAC1 lipid phosphatase domain containing (S. cerevisiae)	Q7XZU0	Probable phosphoinositide phosphatase SAC9 (AtSAC9) (EC 3.1.3.-) (Protein SUPPRESSOR OF ACTIN 9) (SAC domain protein 9)	XM_002682643.1	Naegleria gruberi SAC9 protein-like protein, mRNA			cellular organisms; Eukaryota; Viridiplantae; Streptophyta; Streptophytina; Embryophyta; Tracheophyta; Lycopodiopsida; Selaginellales; Selaginellaceae; Selaginella; Selaginella moellendorffii	nc
EUGGR000434t1	240176.XP_001839707.2	WD domain, G-beta repeat	Q8YRI1	Uncharacterized WD repeat-containing protein alr3466					cellular organisms; Bacteria; Nitrospirae; Nitrospira; Nitrospirales; Nitrospiraceae; Candidatus Magnetobacterium; Candidatus Magnetobacterium bavaricum	nc
EUGGR000435t1	3218.PP1S16_175V6.1	Histidine kinase	A2WYI4	Probable histidine kinase 3 (OsHK3) (EC 2.7.13.3)			GO:0000155,GO:0005886,GO:0009414,GO:0009651,GO:0009736,GO:0009909,GO:0010029,GO:0010087,GO:0010150,GO:0010271,GO:0016021,GO:0016036,GO:0034757,GO:0042742,GO:0043424,GO:0048509,GO:0070417,GO:0071215,GO:0071329,GO:0080117	K19691	cellular organisms; Bacteria	nc
EUGGR000436t1										nc
EUGGR000437t1			Q9VFS5	Serine/threonine-protein phosphatase 4 regulatory subunit 3 (PP4R3) (Protein falafel)			GO:0000775,GO:0005634,GO:0005737,GO:0006281,GO:0016020,GO:0030289,GO:0045175,GO:0055059	K17491	cellular organisms; Eukaryota; Viridiplantae	nc
EUGGR000438t1										nc
EUGGR000439t1	88036.EFJ10566	Spastic ataxia of Charlevoix-Saguenay (Sacsin)	Q9JLC8	Sacsin (DnaJ homolog subfamily C member 29) (DNAJC29)			GO:0005575,GO:0005911,GO:0009506,GO:0030054,GO:0055044	K17592	cellular organisms; Eukaryota	nc
EUGGR000440t1			P14794	Ubiquitin-60S ribosomal protein L40 (Ubiquitin A-52 residue ribosomal protein fusion product 1) [Cleaved into: Ubiquitin; 60S ribosomal protein L40 (CEP52)]			GO:0003735,GO:0005634,GO:0005737,GO:0005840,GO:0006412,GO:0016567,GO:0019941,GO:0031386,GO:0031625	K02927	cellular organisms; Eukaryota; Glaucocystophyceae; Cyanophoraceae; Cyanophora; Cyanophora paradoxa	nc
EUGGR000441t1										nc
EUGGR000442t1	929439.XP_003872038.1	5-3 exoribonuclease 1	Q8IZH2	5'-3' exoribonuclease 1 (EC 3.1.13.-) (Strand-exchange protein 1 homolog)			GO:0000003,GO:0000288,GO:0000291,GO:0000723,GO:0000932,GO:0000956,GO:0002119,GO:0002164,GO:0003674,GO:0003824,GO:0004518,GO:0004527,GO:0004532,GO:0004534,GO:0004540,GO:0005575,GO:0005622,GO:0005623,GO:0005737,GO:0005794,GO:0005829,GO:0005856,GO:0005886,GO:0006139,GO:0006259,GO:0006396,GO:0006401,GO:0006402,GO:0006725,GO:0006807,GO:0006996,GO:0007049,GO:0007126,GO:0007275,GO:0007568,GO:0007569,GO:…	K12618,K12619	cellular organisms; Eukaryota; Euglenozoa; Kinetoplastida	nc
EUGGR000443t1	45351.NEMVEDRAFT_v1g84990-PA	Laminin EGF-like (Domains III and V)	P22105	Tenascin-X (TN-X) (Hexabrachion-like protein)			GO:0005178,GO:0005201,GO:0005576,GO:0005615,GO:0005622,GO:0007155,GO:0008201,GO:0030036,GO:0030199,GO:0031012,GO:0032963,GO:0048251,GO:0062023,GO:0070062,GO:0098633	K06252	cellular organisms; Eukaryota; Euglenozoa; Kinetoplastida; Bodonidae; Bodo; Bodo saltans	nc
EUGGR000444t1	7029.ACYPI54810-PA	ATH1, acid trehalase-like 1 (yeast)	P9WN15	Uncharacterized glycosyl hydrolase Rv2006 (EC 3.2.1.-)			GO:0003674,GO:0003824,GO:0004553,GO:0004555,GO:0008150,GO:0008152,GO:0015927,GO:0016787,GO:0016798		cellular organisms; Bacteria	nc
EUGGR000445t1	88036.EFJ36474	SNF2 histone linker PHD RING helicase, E3 ubiquitin protein ligase	Q7TPQ3	E3 ubiquitin-protein ligase SHPRH (EC 2.3.2.27) (EC 3.6.4.-) (RING-type E3 ubiquitin transferase SHPRH) (SNF2, histone-linker, PHD and RING finger domain-containing helicase)	XM_005708033.1	Galdieria sulphuraria SNF2 domain-containing protein (Gasu_12420) mRNA, complete cds	GO:0005524,GO:0046872	K15505,K15710	cellular organisms; Eukaryota	nc
EUGGR000446t1	5022.CBX94036	FIG4 homolog, SAC1 lipid phosphatase domain containing (S. cerevisiae)	Q91WF7	Polyphosphoinositide phosphatase (EC 3.1.3.-) (Phosphatidylinositol 3,5-bisphosphate 5-phosphatase) (SAC domain-containing protein 3)	XM_016750421.1	Spizellomyces punctatus DAOM BR117 hypothetical protein (SPPG_02116), mRNA	GO:0000003,GO:0000322,GO:0000323,GO:0000324,GO:0000329,GO:0000746,GO:0000747,GO:0000749,GO:0000753,GO:0000767,GO:0000902,GO:0003006,GO:0003674,GO:0003824,GO:0005575,GO:0005622,GO:0005623,GO:0005737,GO:0005773,GO:0005774,GO:0005829,GO:0006629,GO:0006644,GO:0006650,GO:0006661,GO:0006793,GO:0006796,GO:0007154,GO:0007165,GO:0008150,GO:0008152,GO:0008610,GO:0008654,GO:0009058,GO:0009653,GO:0009987,GO:…	K01230	cellular organisms; Eukaryota	nc
EUGGR000447t1										nc
EUGGR000448t1			P69310	Ubiquitin			GO:0005634,GO:0005737		cellular organisms; Eukaryota	nc
EUGGR000449t1	486041.XP_001877559.1	WD domain, G-beta repeat	Q8YRI1	Uncharacterized WD repeat-containing protein alr3466					cellular organisms; Bacteria; Nitrospirae; Nitrospira; Nitrospirales; Nitrospiraceae; Candidatus Magnetobacterium; Candidatus Magnetobacterium bavaricum	nc
EUGGR000450t1	5762.XP_002680550.1	PIKK family atypical protein kinase	Q8QGX4	DNA-dependent protein kinase catalytic subunit (DNA-PK catalytic subunit) (DNA-PKcs) (EC 2.7.11.1)			GO:0000003,GO:0000166,GO:0000723,GO:0000724,GO:0000725,GO:0000726,GO:0001756,GO:0001775,GO:0001882,GO:0001883,GO:0002200,GO:0002244,GO:0002320,GO:0002326,GO:0002328,GO:0002360,GO:0002376,GO:0002377,GO:0002440,GO:0002520,GO:0002521,GO:0002562,GO:0002568,GO:0002681,GO:0003002,GO:0003006,GO:0003674,GO:0003824,GO:0004672,GO:0004674,GO:0004677,GO:0005488,GO:0005524,GO:0005575,GO:0005622,GO:0005623,GO:…	K06642	cellular organisms; Eukaryota	nc
EUGGR000451t1										nc
EUGGR000452t1										nc
EUGGR000453t1	3055.EDO98311	Ataxin 2-like	Q94AM9	Polyadenylate-binding protein-interacting protein 4 (PABP-interacting protein 4) (Poly(A)-binding protein-interacting protein 4) (PAM2-containing protein CID4) (Protein CTC-INTERACTING DOMAIN 4)			GO:0003729,GO:0010494,GO:0010603,GO:0034063		cellular organisms; Eukaryota	nc
EUGGR000454t1	5762.XP_002673224.1	cleavage and polyadenylation	Q9EPU4	Cleavage and polyadenylation specificity factor subunit 1 (Cleavage and polyadenylation specificity factor 160 kDa subunit) (CPSF 160 kDa subunit)			GO:0000003,GO:0000375,GO:0000377,GO:0000398,GO:0002119,GO:0002164,GO:0002376,GO:0002520,GO:0003674,GO:0003676,GO:0003723,GO:0003729,GO:0003730,GO:0005488,GO:0005515,GO:0005575,GO:0005622,GO:0005623,GO:0005634,GO:0005654,GO:0005737,GO:0005739,GO:0005829,GO:0005847,GO:0005849,GO:0006139,GO:0006351,GO:0006353,GO:0006366,GO:0006369,GO:0006378,GO:0006379,GO:0006396,GO:0006397,GO:0006403,GO:0006405,GO:…	K14401	cellular organisms; Eukaryota	nc
EUGGR000455t1	7668.SPU_000243tr	WD repeat domain 60	Q8C761	WD repeat-containing protein 60			GO:0000242,GO:0000922,GO:0005868,GO:0005929,GO:0007018,GO:0030286,GO:0031021,GO:0045503,GO:0045504,GO:0048704,GO:0060271,GO:0097546	K22869	cellular organisms; Eukaryota; Euglenozoa; Kinetoplastida; Bodonidae; Bodo; Bodo saltans	nc
EUGGR000456t1			Q6IMM1	DnaJ homolog subfamily C member 27 (Rab and DnaJ domain-containing protein)			GO:0003924,GO:0005525,GO:0005634,GO:0006886,GO:0032482,GO:0070374,GO:0071701	K19372	cellular organisms; Eukaryota; Alveolata; Chromerida; Chromera; Chromera velia; Chromera velia CCMP2878	nc
EUGGR000457t1										nc
EUGGR000458t1	5762.XP_002681780.1	MON2 homolog (S. cerevisiae)	Q29L43	Protein MON2 homolog			GO:0000003,GO:0000578,GO:0003002,GO:0003006,GO:0003674,GO:0005083,GO:0005085,GO:0005086,GO:0005488,GO:0005515,GO:0005519,GO:0005575,GO:0005622,GO:0005623,GO:0005737,GO:0005768,GO:0005794,GO:0005802,GO:0006461,GO:0006810,GO:0006892,GO:0006895,GO:0006996,GO:0007010,GO:0007028,GO:0007275,GO:0007276,GO:0007281,GO:0007292,GO:0007308,GO:0007309,GO:0007314,GO:0007315,GO:0007318,GO:0007350,GO:0007351,GO:…	K18466	cellular organisms; Eukaryota; Viridiplantae; Streptophyta; Streptophytina; Embryophyta; Tracheophyta; Euphyllophyta; Spermatophyta; Magnoliophyta; Mesangiospermae; eudicotyledons; Gunneridae; Pentapetalae; rosids; malvids; Brassicales; Brassicaceae; Camelineae; Arabidopsis; Arabidopsis thaliana	nc
EUGGR000459t1	65071.PYU1_T012225	The AROM polypeptide catalyzes 5 consecutive enzymatic reactions in prechorismate polyaromatic amino acid biosynthesis (By similarity)	Q8X071	Pentafunctional AROM polypeptide [Includes: 3-dehydroquinate synthase (DHQS) (EC 4.2.3.4); 3-phosphoshikimate 1-carboxyvinyltransferase (EC 2.5.1.19) (5-enolpyruvylshikimate-3-phosphate synthase) (EPSP synthase) (EPSPS); Shikimate kinase (SK) (EC 2.7.1.71); 3-dehydroquinate dehydratase (3-dehydroquinase) (EC 4.2.1.10); Shikimate dehydrogenase (EC 1.1.1.25)]			GO:0000122,GO:0003674,GO:0003824,GO:0003855,GO:0003856,GO:0003866,GO:0004764,GO:0004765,GO:0005575,GO:0005622,GO:0005623,GO:0005737,GO:0005829,GO:0006082,GO:0006355,GO:0006357,GO:0006793,GO:0006796,GO:0008150,GO:0008152,GO:0009056,GO:0009058,GO:0009423,GO:0009889,GO:0009890,GO:0009892,GO:0009987,GO:0010468,GO:0010556,GO:0010558,GO:0010605,GO:0010629,GO:0016053,GO:0016054,GO:0016301,GO:0016310,GO:…	K03785,K09484,K13830	cellular organisms; Eukaryota; Opisthokonta; Fungi; Fungi incertae sedis	nc
EUGGR000460t1	5691.EAN76744	adenosine monophosphate deaminase	O80452	AMP deaminase (AtAMPD) (EC 3.5.4.6) (Protein EMBRYONIC FACTOR 1)			GO:0003674,GO:0003824,GO:0003876,GO:0005575,GO:0005622,GO:0005623,GO:0005737,GO:0005739,GO:0006139,GO:0006152,GO:0006163,GO:0006195,GO:0006196,GO:0006725,GO:0006753,GO:0006793,GO:0006796,GO:0006807,GO:0008150,GO:0008152,GO:0009056,GO:0009116,GO:0009117,GO:0009119,GO:0009123,GO:0009125,GO:0009126,GO:0009128,GO:0009150,GO:0009154,GO:0009158,GO:0009161,GO:0009164,GO:0009166,GO:0009167,GO:0009169,GO:…	K01490	cellular organisms; Eukaryota; Euglenozoa; Kinetoplastida	nc
EUGGR000461t1	7739.JGI99772	leucine rich repeat containing 9	A0JM56	Leucine-rich repeat-containing protein 9					cellular organisms; Eukaryota	nc
EUGGR000462t1	7739.JGI99772	leucine rich repeat containing 9	A0JM56	Leucine-rich repeat-containing protein 9					cellular organisms; Eukaryota	nc
EUGGR000463t1	44689.DDB0304957	transmembrane protein 184B	Q54WM0	Transmembrane protein 184 homolog DDB_G0279555			GO:0003674,GO:0005215,GO:0005575,GO:0005623,GO:0005886,GO:0006810,GO:0008150,GO:0009987,GO:0016020,GO:0016021,GO:0022857,GO:0031224,GO:0044425,GO:0044464,GO:0044699,GO:0044763,GO:0044765,GO:0051179,GO:0051234,GO:0055085,GO:0071944		cellular organisms; Eukaryota	nc
EUGGR000464t1	5786.XP_003283427.1	Myosin VIIA	Q9U1M8	Myosin-I heavy chain (Class VII unconventional myosin) (DdMVII) (DdM7)			GO:0000166,GO:0000902,GO:0000904,GO:0001882,GO:0001883,GO:0001891,GO:0003674,GO:0003774,GO:0003779,GO:0003824,GO:0005488,GO:0005509,GO:0005515,GO:0005516,GO:0005524,GO:0005575,GO:0005622,GO:0005623,GO:0005737,GO:0005829,GO:0005856,GO:0005886,GO:0006139,GO:0006152,GO:0006163,GO:0006195,GO:0006200,GO:0006725,GO:0006753,GO:0006793,GO:0006796,GO:0006807,GO:0006810,GO:0006897,GO:0006909,GO:0006928,GO:…	K10359	cellular organisms; Eukaryota; Euglenozoa; Kinetoplastida; Bodonidae; Bodo; Bodo saltans	nc
EUGGR000465t1	4787.PITG_04122T0	Receptor-type adenylate cyclase	P49606	Adenylate cyclase (EC 4.6.1.1) (ATP pyrophosphate-lyase) (Adenylyl cyclase)			GO:0000003,GO:0000288,GO:0000290,GO:0000956,GO:0001750,GO:0001917,GO:0003674,GO:0003824,GO:0004721,GO:0004722,GO:0005575,GO:0005622,GO:0005623,GO:0005634,GO:0005737,GO:0005886,GO:0005929,GO:0005975,GO:0005984,GO:0005991,GO:0005993,GO:0006139,GO:0006401,GO:0006402,GO:0006464,GO:0006470,GO:0006725,GO:0006793,GO:0006796,GO:0006807,GO:0007154,GO:0007165,GO:0007166,GO:0007186,GO:0008150,GO:0008152,GO:…	K01768,K16340	cellular organisms; Eukaryota; Opisthokonta; Opisthokonta incertae sedis; Ichthyosporea; Capsaspora; Capsaspora owczarzaki; Capsaspora owczarzaki ATCC 30864	nc
EUGGR000466t1	148304.MAPG_07985T0	Nuclear chaperone required for maturation and nuclear export of pre-60S ribosome subunits (By similarity)	O94248	Midasin (Dynein-related AAA-ATPase mdn1) (MIDAS-containing protein)			GO:0000027,GO:0000922,GO:0003674,GO:0003824,GO:0005488,GO:0005509,GO:0005575,GO:0005622,GO:0005623,GO:0005634,GO:0005654,GO:0005737,GO:0005739,GO:0005815,GO:0005816,GO:0005819,GO:0005856,GO:0006139,GO:0006152,GO:0006163,GO:0006195,GO:0006200,GO:0006364,GO:0006396,GO:0006725,GO:0006753,GO:0006793,GO:0006796,GO:0006807,GO:0006996,GO:0008150,GO:0008152,GO:0009056,GO:0009116,GO:0009117,GO:0009119,GO:…	K14572	cellular organisms; Eukaryota; Alveolata; Chromerida; Chromera; Chromera velia; Chromera velia CCMP2878	nc
EUGGR000467t1	35128.Thaps21370	Chromosome	Q9N1T2	X-linked retinitis pigmentosa GTPase regulator				K15462,K19607	cellular organisms; Eukaryota; Cryptophyta; Cryptomonadales; Goniomonadaceae; Goniomonas; Goniomonas avonlea	nc
EUGGR000468t1	5762.XP_002682730.1	Transformation transcription domain-associated protein	P38811	Transcription-associated protein 1 (p400 kDa component of SAGA)			GO:0000123,GO:0000125,GO:0000166,GO:0000988,GO:0000989,GO:0001882,GO:0001883,GO:0003674,GO:0003712,GO:0003824,GO:0004402,GO:0004672,GO:0005488,GO:0005524,GO:0005575,GO:0005622,GO:0005623,GO:0005634,GO:0005654,GO:0006325,GO:0006464,GO:0006468,GO:0006473,GO:0006475,GO:0006793,GO:0006796,GO:0006996,GO:0008080,GO:0008150,GO:0008152,GO:0009889,GO:0009987,GO:0010556,GO:0016043,GO:0016301,GO:0016310,GO:…	K08874	cellular organisms; Eukaryota; Viridiplantae; Streptophyta	nc
EUGGR000469t1	5762.XP_002683068.1	nuclear pore complex protein	P37199	Nuclear pore complex protein Nup155 (155 kDa nucleoporin) (Nucleoporin Nup155) (P140)	XM_009073789.1	PREDICTED: Acanthisitta chloris nuclear pore complex protein Nup155-like (LOC103801375), partial mRNA	GO:0000003,GO:0001508,GO:0002119,GO:0002164,GO:0003006,GO:0003674,GO:0005215,GO:0005487,GO:0005575,GO:0005622,GO:0005623,GO:0005634,GO:0005635,GO:0005643,GO:0005730,GO:0005737,GO:0005886,GO:0005911,GO:0005975,GO:0006403,GO:0006405,GO:0006406,GO:0006605,GO:0006606,GO:0006810,GO:0006886,GO:0006913,GO:0006937,GO:0006942,GO:0006996,GO:0006997,GO:0006998,GO:0007154,GO:0007165,GO:0007166,GO:0007267,GO:…	K14312	cellular organisms; Eukaryota	nc
EUGGR000470t1	88036.EFJ05452	LRR	Q8CDN9	Leucine-rich repeat-containing protein 9					cellular organisms; Eukaryota	nc
EUGGR000471t1	6085.XP_002155258	NA							cellular organisms	nc
EUGGR000472t1	7668.SPU_024515tr	dna replication licensing factor	P30665	DNA replication licensing factor MCM4 (EC 3.6.4.12) (Cell division control protein 54)			GO:0000075,GO:0000082,GO:0000084,GO:0000166,GO:0000226,GO:0000278,GO:0000785,GO:0001882,GO:0001883,GO:0002119,GO:0002164,GO:0003674,GO:0003676,GO:0003677,GO:0003682,GO:0003697,GO:0005488,GO:0005524,GO:0005575,GO:0005622,GO:0005623,GO:0005634,GO:0005654,GO:0005694,GO:0006139,GO:0006152,GO:0006163,GO:0006195,GO:0006200,GO:0006259,GO:0006260,GO:0006261,GO:0006268,GO:0006271,GO:0006275,GO:0006725,GO:…	K02212	cellular organisms; Eukaryota	nc
EUGGR000473t1	5762.XP_002682289.1	Phosphoinositide kinase, FYVE finger containing	B0G126	1-phosphatidylinositol 3-phosphate 5-kinase (Phosphatidylinositol 3-phosphate 5-kinase) (EC 2.7.1.150) (FYVE finger-containing phosphoinositide kinase) (PIKfyve) (Phosphatidylinositol 3-phosphate 5-kinase type III) (PIPkin-III) (Type III PIP kinase)	XM_006680210.1	Batrachochytrium dendrobatidis JAM81 hypothetical protein (BATDEDRAFT_17199), partial mRNA	GO:0000003,GO:0000139,GO:0000166,GO:0000285,GO:0000322,GO:0000323,GO:0000324,GO:0000329,GO:0000746,GO:0000747,GO:0000749,GO:0000750,GO:0001508,GO:0001882,GO:0001883,GO:0003008,GO:0003674,GO:0003824,GO:0005488,GO:0005524,GO:0005543,GO:0005575,GO:0005622,GO:0005623,GO:0005737,GO:0005739,GO:0005740,GO:0005741,GO:0005768,GO:0005769,GO:0005770,GO:0005773,GO:0005774,GO:0005783,GO:0005789,GO:0005794,GO:…	K00889,K00921,K17765	cellular organisms; Eukaryota	nc
EUGGR000474t1	65071.PYU1_T006561	ATP-binding cassette, sub-family C (CFTR MRP), member	Q54JR2	ABC transporter C family member 3 (ABC transporter ABCC.3)	XM_001768665.1	Physcomitrella patens subsp. patens ATP-binding cassette transporter, subfamily C, member 5, group MRP protein PpABCC5 (ppabcc5) mRNA, complete cds	GO:0005215,GO:0005524,GO:0005774,GO:0016020,GO:0016021,GO:0031154,GO:0042626,GO:0055085		cellular organisms; Eukaryota	nc
EUGGR000475t1	35128.Thaps21370	Chromosome	Q9FN03	Ultraviolet-B receptor UVR8 (Protein UV-B RESISTANCE 8) (RCC1 domain-containing protein UVR8)	XM_009843900.1	Aphanomyces astaci hypothetical protein mRNA		K15462,K19607	cellular organisms	nc
EUGGR000476t1	164328.Phyra82135	ATPase type	Q9NQ11	Cation-transporting ATPase 13A2 (EC 3.6.3.-)			GO:0003674,GO:0005215,GO:0005575,GO:0006810,GO:0006811,GO:0006812,GO:0008150,GO:0008324,GO:0009987,GO:0015075,GO:0016020,GO:0022857,GO:0022891,GO:0022892,GO:0034220,GO:0044699,GO:0044763,GO:0044765,GO:0051179,GO:0051234,GO:0055085	K14951	cellular organisms; Eukaryota; Stramenopiles; Oomycetes	nc
EUGGR000477t1	435258.XP_001464166.2	SPRY domain					GO:0000054,GO:0000070,GO:0000075,GO:0000082,GO:0000226,GO:0000228,GO:0000278,GO:0000280,GO:0000785,GO:0000790,GO:0000793,GO:0000794,GO:0000819,GO:0003674,GO:0003676,GO:0003677,GO:0003682,GO:0004871,GO:0005083,GO:0005085,GO:0005087,GO:0005088,GO:0005488,GO:0005515,GO:0005575,GO:0005622,GO:0005623,GO:0005634,GO:0005635,GO:0005654,GO:0005694,GO:0005737,GO:0006139,GO:0006259,GO:0006323,GO:0006403,GO:…	K10693,K11493	cellular organisms; Eukaryota; Euglenozoa; Kinetoplastida; Trypanosomatidae; Trypanosoma; Trypanozoon; Trypanosoma brucei; Trypanosoma brucei gambiense; Trypanosoma brucei gambiense DAL972	nc
EUGGR000478t1	3218.PP1S348_31V6.1	chelatase, subunit	Q9FNB0	Magnesium-chelatase subunit ChlH, chloroplastic (Mg-chelatase subunit H) (EC 6.6.1.1) (ABA-binding protein) (Mg-protoporphyrin IX chelatase subunit ChlH) (Protein CONDITIONAL CHLORINA) (Protein GENOMES UNCOUPLED 5) (Protein RAPID TRANSPIRATION IN DETACHED LEAVES 1)	CP012036.1	Nostoc piscinale CENA21 genome	GO:0003674,GO:0003824,GO:0005575,GO:0005622,GO:0005623,GO:0005737,GO:0005739,GO:0008150,GO:0008152,GO:0009507,GO:0009526,GO:0009528,GO:0009532,GO:0009536,GO:0009570,GO:0009706,GO:0009941,GO:0010007,GO:0016020,GO:0016851,GO:0016874,GO:0019866,GO:0031090,GO:0031967,GO:0031969,GO:0031975,GO:0032991,GO:0042170,GO:0043226,GO:0043227,GO:0043229,GO:0043231,GO:0043234,GO:0044422,GO:0044424,GO:0044434,GO:…	K03403	cellular organisms; Bacteria; Terrabacteria group; Cyanobacteria/Melainabacteria group; Cyanobacteria	nc
EUGGR000479t1									cellular organisms; Eukaryota; Rhodophyta; Florideophyceae; Rhodymeniophycidae; Gigartinales; Gigartinaceae; Chondrus; Chondrus crispus	nc
EUGGR000480t1	7739.JGI124459	GLI pathogenesis-related 2	Q04108	Pathogenesis-related leaf protein 4 (P4)			GO:0005615,GO:0006952,GO:0009607	K13449	cellular organisms; Eukaryota; Opisthokonta; Metazoa; Eumetazoa; Cnidaria; Anthozoa; Hexacorallia; Actiniaria; Edwardsiidae; Nematostella	nc
EUGGR000481t1	9606.ENSP00000312789	dual-specificity tyrosine-(Y)-phosphorylation regulated kinase	P49657	Serine/threonine-protein kinase minibrain (EC 2.7.12.1)	XM_003381801.1	Trichinella spiralis dual specificity tyrosine-phosphorylation-regulated kinase 1A (Tsp_07542) mRNA, complete cds	GO:0000768,GO:0000988,GO:0000989,GO:0003674,GO:0003712,GO:0003713,GO:0003824,GO:0004672,GO:0005575,GO:0005622,GO:0005623,GO:0005634,GO:0006355,GO:0006464,GO:0006468,GO:0006793,GO:0006796,GO:0006949,GO:0007275,GO:0007517,GO:0007519,GO:0007520,GO:0008150,GO:0008152,GO:0009653,GO:0009888,GO:0009889,GO:0009891,GO:0009893,GO:0009987,GO:0010468,GO:0010556,GO:0010557,GO:0010604,GO:0010628,GO:0014706,GO:…	K08825	cellular organisms; Eukaryota	nc
EUGGR000482t1										nc
EUGGR000483t1	65071.PYU1_T013629	Kinesin family member	Q9NQT8	Kinesin-like protein KIF13B (Kinesin-like protein GAKIN)	XM_019994254.1	PREDICTED: Amphimedon queenslandica kinesin-like protein KIF14 (LOC100641544), mRNA	GO:0003777,GO:0005524,GO:0007018,GO:0008017	K10394	cellular organisms; Eukaryota	nc
EUGGR000484t1	7739.JGI77453	NA							cellular organisms; Eukaryota; Opisthokonta	nc
EUGGR000485t1	3847.GLYMA17G20310.1	WD40	A8QD31	Ribosome biogenesis protein ERB1 (Eukaryotic ribosome biogenesis protein 1)	XM_004353413.1	Acanthamoeba castellanii str. Neff WD domain, G-beta repeat-containing protein (ACA1_075050) mRNA, complete cds	GO:0000463,GO:0000466,GO:0005654,GO:0030687,GO:0043021,GO:0070180,GO:0070545	K14824	cellular organisms; Eukaryota; Amoebozoa; Discosea; Longamoebia; Centramoebida; Acanthamoebidae; Acanthamoeba; Acanthamoeba castellanii	nc
EUGGR000486t1									cellular organisms; Eukaryota; Alveolata; Chromerida; Vitrella; Vitrella brassicaformis; Vitrella brassicaformis CCMP3155	nc
EUGGR000487t1	7739.JGI119760	SWI SNF related, matrix associated, actin dependent regulator of chromatin, subfamily a, member	Q86WJ1	Chromodomain-helicase-DNA-binding protein 1-like (EC 3.6.4.12) (Amplified in liver cancer protein 1)	XM_021922996.1	PREDICTED: Papio anubis chromodomain helicase DNA binding protein 1 like (CHD1L), transcript variant X4, mRNA	GO:0000166,GO:0003674,GO:0003678,GO:0003824,GO:0004003,GO:0004386,GO:0005488,GO:0005575,GO:0005622,GO:0005623,GO:0005634,GO:0005737,GO:0005886,GO:0006139,GO:0006152,GO:0006163,GO:0006195,GO:0006200,GO:0006259,GO:0006281,GO:0006325,GO:0006338,GO:0006725,GO:0006753,GO:0006793,GO:0006796,GO:0006807,GO:0006950,GO:0006974,GO:0006996,GO:0008026,GO:0008094,GO:0008150,GO:0008152,GO:0009056,GO:0009116,GO:…	K20092	cellular organisms; Eukaryota; Opisthokonta; Metazoa; Eumetazoa	nc
EUGGR000488t1										nc
EUGGR000489t1	45351.NEMVEDRAFT_v1g30104-PA	Chromodomain helicase DNA binding protein	D3ZA12	Chromodomain-helicase-DNA-binding protein 6 (CHD-6) (EC 3.6.4.12) (ATP-dependent helicase CHD6)			GO:0000003,GO:0000166,GO:0000902,GO:0000904,GO:0001501,GO:0001503,GO:0001568,GO:0001654,GO:0001667,GO:0001701,GO:0001756,GO:0001775,GO:0001837,GO:0001882,GO:0001883,GO:0001944,GO:0001947,GO:0002009,GO:0002039,GO:0002165,GO:0002376,GO:0002520,GO:0002521,GO:0002791,GO:0003002,GO:0003006,GO:0003007,GO:0003008,GO:0003013,GO:0003143,GO:0003674,GO:0003676,GO:0003677,GO:0003678,GO:0003682,GO:0003824,GO:…	K04494,K14436,K14437,K14438	cellular organisms; Eukaryota; Amoebozoa; Discosea; Longamoebia; Centramoebida; Acanthamoebidae; Acanthamoeba; Acanthamoeba castellanii	nc
EUGGR000490t1	4787.PITG_10454T0	carbamoylphosphate synthase	Q91437	CAD protein [Includes: Glutamine-dependent carbamoyl-phosphate synthase (EC 6.3.5.5); Aspartate carbamoyltransferase (EC 2.1.3.2); Dihydroorotase (EC 3.5.2.3)]			GO:0000003,GO:0000050,GO:0000166,GO:0001654,GO:0001882,GO:0001883,GO:0002119,GO:0002164,GO:0003674,GO:0003824,GO:0003922,GO:0004070,GO:0004087,GO:0004088,GO:0004151,GO:0004672,GO:0005488,GO:0005515,GO:0005524,GO:0005575,GO:0005622,GO:0005623,GO:0005634,GO:0005737,GO:0005739,GO:0005829,GO:0006082,GO:0006139,GO:0006142,GO:0006206,GO:0006207,GO:0006213,GO:0006220,GO:0006221,GO:0006228,GO:0006464,GO:…	K01954,K01956,K11540,K11541	cellular organisms; Eukaryota	nc
EUGGR000491t1	929439.XP_003873671.1	Phosphodiesterase	P0C1Q2	Dual 3',5'-cyclic-AMP and -GMP phosphodiesterase 11A (EC 3.1.4.35) (EC 3.1.4.53) (cAMP and cGMP phosphodiesterase 11A)			GO:0000003,GO:0000122,GO:0000166,GO:0001654,GO:0001666,GO:0001754,GO:0001885,GO:0001894,GO:0001895,GO:0001932,GO:0001934,GO:0002026,GO:0002064,GO:0002237,GO:0002376,GO:0002520,GO:0002521,GO:0002573,GO:0002676,GO:0002678,GO:0002682,GO:0002683,GO:0002694,GO:0002695,GO:0003008,GO:0003012,GO:0003013,GO:0003018,GO:0003158,GO:0003407,GO:0003674,GO:0003824,GO:0004112,GO:0004114,GO:0004115,GO:0004118,GO:…	K08718,K13294,K13298,K13756,K13757,K13762,K13763,K18283,K18438	cellular organisms; Eukaryota; Euglenozoa; Kinetoplastida; Trypanosomatidae	nc
EUGGR000492t1									cellular organisms; Eukaryota; Haptophyceae; Isochrysidales; Noelaerhabdaceae; Emiliania; Emiliania huxleyi; Emiliania huxleyi CCMP1516	nc
EUGGR000493t1	65071.PYU1_T008291	(ABC) transporter	Q7PC88	ABC transporter G family member 31 (ABC transporter ABCG.31) (AtABCG31) (Pleiotropic drug resistance protein 3)	XM_009539974.1	Phytophthora sojae pleiotropic drug resistance protein ABC superfamily partial mRNA	GO:0005524,GO:0016021,GO:0016887		cellular organisms; Eukaryota; Cryptophyta; Cryptomonadales; Goniomonadaceae; Goniomonas; Goniomonas avonlea	nc
EUGGR000494t1	559305.XP_003234541.1	Inherit from KOG: multiple EGF-like-domains	Q9SZ28	Stigma-specific STIG1-like protein 1					cellular organisms; Bacteria; Proteobacteria; delta/epsilon subdivisions; Deltaproteobacteria; Myxococcales; Sorangiineae; Polyangiaceae; Sorangium; Sorangium cellulosum; Sorangium cellulosum So ce56	nc
EUGGR000495t1	3218.PP1S169_131V6.1	dna-directed RNA polymerase	Q54BM1	DNA-directed RNA polymerase I subunit rpa2 (EC 2.7.7.6) (DNA-directed RNA polymerase I polypeptide 2) (RNA polymerase I subunit 2)			GO:0005575,GO:0005622,GO:0005623,GO:0005737,GO:0005829,GO:0044424,GO:0044444,GO:0044464	K03002	cellular organisms; Eukaryota	nc
EUGGR000496t1										nc
EUGGR000497t1										nc
EUGGR000498t1										nc
EUGGR000499t1	7739.JGI72140	Regulator of chromosome condensation (RCC1) repeat	Q6PAV2	Probable E3 ubiquitin-protein ligase HERC4 (EC 2.3.2.26) (HECT domain and RCC1-like domain-containing protein 4) (HECT-type E3 ubiquitin transferase HERC4)			GO:0003674,GO:0005083,GO:0005085,GO:0005088,GO:0005488,GO:0005515,GO:0005575,GO:0005622,GO:0005623,GO:0006725,GO:0006726,GO:0006727,GO:0006810,GO:0006856,GO:0006996,GO:0008055,GO:0008057,GO:0008150,GO:0008152,GO:0009058,GO:0009987,GO:0010876,GO:0016043,GO:0016050,GO:0017016,GO:0017112,GO:0017137,GO:0018130,GO:0019222,GO:0019438,GO:0019748,GO:0019899,GO:0019915,GO:0030234,GO:0030424,GO:0030695,GO:…		cellular organisms; Bacteria	nc
EUGGR000500t1			Q5S003	Sperm-associated antigen 17 (Projection protein PF6 homolog)			GO:0003351,GO:0005874,GO:0031514,GO:1904158,GO:1990716		cellular organisms; Eukaryota; Cryptophyta; Cryptomonadales; Goniomonadaceae; Goniomonas; Goniomonas avonlea	nc
EUGGR000501t1										nc
EUGGR000502t1										nc
EUGGR000503t1										nc
EUGGR000504t1	45351.NEMVEDRAFT_v1g80056-PA	tHO complex	Q8NI27	THO complex subunit 2 (Tho2) (hTREX120)	XM_013564537.1	PREDICTED: Lingula anatina THO complex subunit 2-like (LOC106180526), mRNA	GO:0000003,GO:0000346,GO:0000347,GO:0000445,GO:0002119,GO:0002164,GO:0005575,GO:0005622,GO:0005623,GO:0005634,GO:0006403,GO:0006405,GO:0006406,GO:0006810,GO:0006913,GO:0006915,GO:0006950,GO:0007049,GO:0007059,GO:0007126,GO:0007275,GO:0007276,GO:0007292,GO:0008150,GO:0008219,GO:0009266,GO:0009408,GO:0009628,GO:0009653,GO:0009790,GO:0009791,GO:0009792,GO:0009987,GO:0010171,GO:0012501,GO:0015931,GO:…	K12879	cellular organisms; Eukaryota	nc
EUGGR000505t1	28377.ENSACAP00000003033	centriolin	A2AL36	Centriolin (Centrosomal protein 1) (Centrosomal protein of 110 kDa) (Cep110)			GO:0000278,GO:0003279,GO:0003281,GO:0005813,GO:0005815,GO:0005829,GO:0008092,GO:0035904,GO:0048471,GO:0051301,GO:0051493,GO:0060976,GO:0090543,GO:0097431,GO:0120103		cellular organisms; Eukaryota; Opisthokonta; Metazoa; Eumetazoa; Bilateria	nc
EUGGR000506t1										nc
EUGGR000507t1										nc
EUGGR000508t1	43151.ADAR000768-PA	ATPdependent RNA helicase	Q6P5D3	Putative ATP-dependent RNA helicase DHX57 (EC 3.6.4.13) (DEAH box protein 57)			GO:0002151,GO:0003674,GO:0003676,GO:0003723,GO:0003724,GO:0003725,GO:0003824,GO:0004004,GO:0004386,GO:0005488,GO:0005575,GO:0005622,GO:0005623,GO:0005634,GO:0005737,GO:0006139,GO:0006152,GO:0006163,GO:0006195,GO:0006200,GO:0006725,GO:0006753,GO:0006793,GO:0006796,GO:0006807,GO:0008026,GO:0008150,GO:0008152,GO:0008186,GO:0009056,GO:0009116,GO:0009117,GO:0009119,GO:0009123,GO:0009125,GO:0009126,GO:…	K14442	cellular organisms; Eukaryota; Viridiplantae	nc
EUGGR000509t1										nc
EUGGR000510t1	436017.A4RWZ9	Ammonium Transporter	O26759	Putative ammonium transporter MTH_663			GO:0005575,GO:0016020	K03320	cellular organisms; Bacteria	nc
EUGGR000511t1	4787.PITG_13168T0	conserved hypothetical protein							cellular organisms; Eukaryota; Rhizaria; Cercozoa; Imbricatea; Plasmodiophorida; Plasmodiophoridae; Plasmodiophora; Plasmodiophora brassicae	nc
EUGGR000512t1	653948.CCA19816	Inherit from NOG: Catalyzes the reversible conversion of 3- phosphohydroxypyruvate to phosphoserine and of 3-hydroxy-2-oxo-4- phosphonooxybutanoate to phosphohydroxythreonine (By similarity)			AP018207.1	Calothrix brevissima NIES-22 DNA, nearly complete genome	GO:0001708,GO:0003002,GO:0005575,GO:0005622,GO:0005623,GO:0005634,GO:0006810,GO:0007275,GO:0007389,GO:0008150,GO:0009790,GO:0009914,GO:0009926,GO:0009987,GO:0010051,GO:0010305,GO:0010817,GO:0019827,GO:0022622,GO:0030154,GO:0032501,GO:0032502,GO:0043226,GO:0043227,GO:0043229,GO:0043231,GO:0044424,GO:0044464,GO:0044699,GO:0044707,GO:0044763,GO:0044765,GO:0044767,GO:0045165,GO:0045595,GO:0045596,GO:…	K17592	cellular organisms; Bacteria; Proteobacteria; Gammaproteobacteria; Xanthomonadales; Rhodanobacteraceae; Rhodanobacter; Rhodanobacter spathiphylli; Rhodanobacter spathiphylli B39	nc
EUGGR000513t1	578458.XP_003026153.1	SRSF protein kinase	Q45FA5	Serine/threonine-protein kinase SRPK (PSRPK) (EC 2.7.11.1)			GO:0000245,GO:0000375,GO:0000377,GO:0000398,GO:0000922,GO:0003674,GO:0003824,GO:0004672,GO:0004674,GO:0005575,GO:0005622,GO:0005623,GO:0005634,GO:0005737,GO:0005815,GO:0005816,GO:0005819,GO:0005829,GO:0005856,GO:0006139,GO:0006376,GO:0006396,GO:0006397,GO:0006464,GO:0006468,GO:0006725,GO:0006793,GO:0006796,GO:0006807,GO:0006873,GO:0007154,GO:0007165,GO:0007243,GO:0007346,GO:0008150,GO:0008152,GO:…	K08832	cellular organisms; Eukaryota; Viridiplantae	nc
EUGGR000514t1	5850.PKH_131580	Control of topological states of DNA by transient breakage and subsequent rejoining of DNA strands. Topoisomerase II makes double-strand breaks (By similarity)	O42130	DNA topoisomerase 2-alpha (EC 5.6.2.2) (DNA topoisomerase II, alpha isozyme)	XM_020721782.1	PREDICTED: Phalaenopsis equestris DNA topoisomerase 2 (LOC110022709), mRNA	GO:0005575,GO:0005622,GO:0005623,GO:0005634,GO:0043226,GO:0043227,GO:0043229,GO:0043231,GO:0044424,GO:0044464	K03164	cellular organisms; Eukaryota	nc
EUGGR000515t1			P0CD63	J domain-containing protein DDB_G0295729			GO:0005789,GO:0030433,GO:0030544,GO:0051085,GO:0071218			nc
EUGGR000516t1	353153.XP_815672.1	Tar (HIV-1) RNA binding protein 1			XM_810579.1	Trypanosoma cruzi strain CL Brener hypothetical protein partial mRNA	GO:0001510,GO:0003674,GO:0003676,GO:0003723,GO:0003824,GO:0005488,GO:0005575,GO:0005622,GO:0005623,GO:0005634,GO:0005737,GO:0006139,GO:0006355,GO:0006357,GO:0006396,GO:0006399,GO:0006400,GO:0006725,GO:0006807,GO:0007275,GO:0008033,GO:0008150,GO:0008152,GO:0008168,GO:0008173,GO:0008175,GO:0008757,GO:0009451,GO:0009790,GO:0009792,GO:0009889,GO:0009987,GO:0010467,GO:0010468,GO:0010556,GO:0016070,GO:…	K15086,K15333	cellular organisms; Eukaryota; Euglenozoa; Kinetoplastida; Bodonidae; Bodo; Bodo saltans	nc
EUGGR000517t1	5762.XP_002672904.1	WD40	Q969H0	F-box/WD repeat-containing protein 7 (Archipelago homolog) (hAgo) (F-box and WD-40 domain-containing protein 7) (F-box protein FBX30) (SEL-10) (hCdc4)			GO:0000209,GO:0001570,GO:0001944,GO:0004842,GO:0005634,GO:0005654,GO:0005730,GO:0005737,GO:0005739,GO:0005783,GO:0005794,GO:0005829,GO:0006974,GO:0007062,GO:0007219,GO:0010629,GO:0010868,GO:0010883,GO:0010992,GO:0016032,GO:0016567,GO:0019005,GO:0030324,GO:0030332,GO:0030674,GO:0031146,GO:0031398,GO:0031625,GO:0031648,GO:0032876,GO:0032880,GO:0032991,GO:0034644,GO:0042802,GO:0043130,GO:0043161,GO:…	K10260	cellular organisms; Eukaryota; Stramenopiles; Oomycetes; Saprolegniales; Saprolegniaceae; Saprolegnia; Saprolegnia parasitica; Saprolegnia parasitica CBS 223.65	nc
EUGGR000518t1	5762.XP_002674786.1	regulatory associated protein of MTOR	Q8K4Q0	Regulatory-associated protein of mTOR (Raptor) (p150 target of rapamycin (TOR)-scaffold protein)			GO:0000003,GO:0000151,GO:0000322,GO:0000323,GO:0000324,GO:0000329,GO:0001558,GO:0002119,GO:0002164,GO:0003006,GO:0003674,GO:0005488,GO:0005515,GO:0005575,GO:0005622,GO:0005623,GO:0005737,GO:0005739,GO:0005773,GO:0005774,GO:0005886,GO:0006950,GO:0007154,GO:0007165,GO:0007275,GO:0007548,GO:0007568,GO:0008150,GO:0008340,GO:0008406,GO:0009267,GO:0009605,GO:0009790,GO:0009791,GO:0009793,GO:0009987,GO:…	K07204	cellular organisms; Eukaryota	nc
EUGGR000519t1	486041.XP_001876816.1	transforming growth factor beta regulator 1	Q8IRW8	Histone-lysine N-methyltransferase trr (EC 2.1.1.43) (Lysine N-methyltransferase 2C) (Trithorax-related protein)	XM_007380468.1	Punctularia strigosozonata HHB-11173 SS5 hypothetical protein (PUNSTDRAFT_141512), partial mRNA	GO:0003713,GO:0005102,GO:0005634,GO:0005700,GO:0005703,GO:0007458,GO:0016571,GO:0035075,GO:0042393,GO:0042800,GO:0044666,GO:0045893,GO:0045944,GO:0046872,GO:0048749,GO:0051568,GO:1900114	K09188	cellular organisms; Eukaryota	nc
EUGGR000520t1	3702.AT4G38600.1	Ubiquitin-protein ligase	Q6WWW4	E3 ubiquitin-protein ligase UPL3 (Ubiquitin-protein ligase 3) (EC 2.3.2.26) (HECT ubiquitin-protein ligase 3) (HECT-type E3 ubiquitin transferase UPL3) (Protein KAKTUS)	XM_005838752.1	Guillardia theta CCMP2712 hypothetical protein (GUITHDRAFT_102440) mRNA, complete cds	GO:0000902,GO:0000904,GO:0003674,GO:0003824,GO:0004842,GO:0005575,GO:0005622,GO:0005623,GO:0005634,GO:0005737,GO:0005886,GO:0006139,GO:0006259,GO:0006260,GO:0006261,GO:0006464,GO:0006508,GO:0006511,GO:0006725,GO:0006807,GO:0007049,GO:0007275,GO:0008150,GO:0008152,GO:0008544,GO:0009056,GO:0009057,GO:0009058,GO:0009059,GO:0009653,GO:0009888,GO:0009913,GO:0009987,GO:0010026,GO:0010090,GO:0010091,GO:…	K10590	cellular organisms; Eukaryota; Cryptophyta; Pyrenomonadales; Geminigeraceae; Guillardia; Guillardia theta; Guillardia theta CCMP2712	nc
EUGGR000521t1									cellular organisms; Eukaryota; Euglenozoa; Kinetoplastida; Bodonidae; Bodo; Bodo saltans	nc
EUGGR000522t1	5762.XP_002682265.1	DNA-directed RNA Polymerase	Q5ZL98	DNA-directed RNA polymerase III subunit RPC1 (RNA polymerase III subunit C1) (EC 2.7.7.6) (DNA-directed RNA polymerase III subunit A)			GO:0000428,GO:0003674,GO:0003824,GO:0003899,GO:0005575,GO:0005622,GO:0005623,GO:0005634,GO:0005654,GO:0005666,GO:0005737,GO:0006139,GO:0006351,GO:0006383,GO:0006725,GO:0006807,GO:0008150,GO:0008152,GO:0009058,GO:0009059,GO:0009304,GO:0009987,GO:0010467,GO:0016070,GO:0016740,GO:0016772,GO:0016779,GO:0018130,GO:0019438,GO:0030880,GO:0031974,GO:0031981,GO:0032774,GO:0032991,GO:0034062,GO:0034641,GO:…	K03018	cellular organisms; Eukaryota	nc
EUGGR000523t1										nc
EUGGR000524t1	164328.Phyra77209	Calcium binding protein	O88751	Calcium-binding protein 1 (CaBP1) (Caldendrin)			GO:0005509,GO:0005634,GO:0005737,GO:0005829,GO:0005856,GO:0005886,GO:0007275,GO:0007601,GO:0008139,GO:0009898,GO:0010651,GO:0014069,GO:0019904,GO:0030425,GO:0031800,GO:0032991,GO:0042308,GO:0042803,GO:0043025,GO:0044325,GO:0048167,GO:0048306,GO:0048471,GO:0098978,GO:0099527,GO:0099573,GO:1901385,GO:1901386,GO:1905539	K02183	cellular organisms; Eukaryota; Cryptophyta; Cryptomonadales; Goniomonadaceae; Goniomonas; Goniomonas avonlea	nc
EUGGR000525t1	13735.ENSPSIP00000010353	Eukaryotic translation initiation factor 2 alpha kinase 4	Q9LX30	eIF-2-alpha kinase GCN2 (serine/threonine-protein kinase GCN2) (EC 2.7.11.1)	XM_010758949.1	Paracoccidioides brasiliensis Pb18 PEK/GCN2 protein kinase partial mRNA	GO:0000375,GO:0000377,GO:0000398,GO:0003674,GO:0003824,GO:0004672,GO:0004674,GO:0004683,GO:0004686,GO:0004694,GO:0005575,GO:0005622,GO:0005623,GO:0005634,GO:0005681,GO:0005737,GO:0005829,GO:0005840,GO:0006139,GO:0006396,GO:0006397,GO:0006417,GO:0006446,GO:0006464,GO:0006468,GO:0006725,GO:0006793,GO:0006796,GO:0006807,GO:0006950,GO:0006984,GO:0006986,GO:0007154,GO:0007165,GO:0008150,GO:0008152,GO:…	K16196	cellular organisms; Eukaryota	nc
EUGGR000526t1	65071.PYU1_T002357	ATPdependent RNA helicase	Q9H2U1	ATP-dependent DNA/RNA helicase DHX36 (EC 3.6.4.12) (EC 3.6.4.13) (DEAD/H box polypeptide 36) (DEAH-box protein 36) (G4-resolvase-1) (G4R1) (MLE-like protein 1) (RNA helicase associated with AU-rich element protein)			GO:0003674,GO:0003724,GO:0003824,GO:0004004,GO:0004386,GO:0006139,GO:0006152,GO:0006163,GO:0006195,GO:0006200,GO:0006725,GO:0006753,GO:0006793,GO:0006796,GO:0006807,GO:0008026,GO:0008150,GO:0008152,GO:0008186,GO:0009056,GO:0009116,GO:0009117,GO:0009119,GO:0009123,GO:0009125,GO:0009126,GO:0009128,GO:0009141,GO:0009143,GO:0009144,GO:0009146,GO:0009150,GO:0009154,GO:0009158,GO:0009161,GO:0009164,GO:…	K13026	cellular organisms; Eukaryota; Stramenopiles; Oomycetes	nc
EUGGR000527t1	164328.Phyra76627	(ABC) transporter	Q94A18	ABC transporter G family member 29 (ABC transporter ABCG.29) (AtABCG29) (Pleiotropic drug resistance protein 1)					cellular organisms; Eukaryota; Cryptophyta; Cryptomonadales; Goniomonadaceae; Goniomonas; Goniomonas avonlea	nc
EUGGR000528t1	5691.AAZ10130	dynein heavy chain	Q39575	Dynein gamma chain, flagellar outer arm				K10408,K10413	cellular organisms; Eukaryota	nc
EUGGR000529t1	45351.NEMVEDRAFT_v1g84990-PA	Laminin EGF-like (Domains III and V)	Q80V70	Multiple epidermal growth factor-like domains protein 6 (Multiple EGF-like domains protein 6) (Epidermal growth factor-like protein 3) (EGF-like protein 3)			GO:0005509,GO:0062023		cellular organisms; Eukaryota; Euglenozoa; Kinetoplastida; Bodonidae; Bodo; Bodo saltans	nc
EUGGR000530t1	3055.EDO99210	zinc finger CCCH-type containing	Q68F64	Protein unc-45 homolog B (Unc-45B)			GO:0002088,GO:0005829,GO:0007517,GO:0030154	K21991	cellular organisms; Eukaryota; Viridiplantae; Chlorophyta; Chlorophyceae; Chlamydomonadales; Chlamydomonadaceae; Chlamydomonas; Chlamydomonas reinhardtii	nc
EUGGR000531t1	7719.ENSCINP00000018196	Kinesin family member	Q12756	Kinesin-like protein KIF1A (Axonal transporter of synaptic vesicles) (Microtubule-based motor KIF1A) (Unc-104- and KIF1A-related protein) (hUnc-104)			GO:0000003,GO:0000166,GO:0000902,GO:0000904,GO:0001558,GO:0002119,GO:0002164,GO:0003008,GO:0003674,GO:0003774,GO:0003777,GO:0003824,GO:0004616,GO:0005102,GO:0005179,GO:0005184,GO:0005488,GO:0005515,GO:0005543,GO:0005546,GO:0005575,GO:0005576,GO:0005622,GO:0005623,GO:0005634,GO:0005737,GO:0005739,GO:0005783,GO:0005794,GO:0005856,GO:0005871,GO:0005875,GO:0005975,GO:0005996,GO:0006006,GO:0006007,GO:…	K10392	cellular organisms; Eukaryota	nc
EUGGR000532t1	431895.XP_001746756.1	5-methyltetrahydrofolate-homocysteine methyltransferase	Q54P92	Methionine synthase (EC 2.1.1.13) (5-methyltetrahydrofolate--homocysteine methyltransferase) (Vitamin-B12 dependent methionine synthase) (MS)			GO:0000096,GO:0000097,GO:0003674,GO:0003824,GO:0005488,GO:0005542,GO:0005575,GO:0005622,GO:0005623,GO:0005737,GO:0005829,GO:0006082,GO:0006464,GO:0006479,GO:0006520,GO:0006555,GO:0006575,GO:0006725,GO:0006732,GO:0006760,GO:0006790,GO:0006805,GO:0006807,GO:0006810,GO:0007275,GO:0007399,GO:0008150,GO:0008152,GO:0008168,GO:0008172,GO:0008213,GO:0008652,GO:0008705,GO:0009058,GO:0009066,GO:0009067,GO:…	K00548	cellular organisms; Eukaryota; Stramenopiles	nc
EUGGR000533t1			P43305	Parvalbumin, thymic CPV3 (Parvalbumin-3)	XM_009036410.1	Aureococcus anophagefferens hypothetical protein partial mRNA	GO:0005509,GO:0005634,GO:0005737,GO:0051480		cellular organisms; Eukaryota; Alveolata; Dinophyceae; Suessiales; Symbiodiniaceae; Breviolum; Breviolum minutum	nc
EUGGR000534t1			Q8IDX6	Reticulocyte-binding protein 2 homolog a					cellular organisms; Eukaryota; Euglenozoa; Kinetoplastida; Bodonidae; Bodo; Bodo saltans	nc
EUGGR000535t1	7668.SPU_002246tr	mitogen-activated protein kinase kinase kinase	Q9FZ36	Mitogen-activated protein kinase kinase kinase 2 (EC 2.7.11.25) (Arabidopsis NPK1-related protein kinase 2)				K17533	cellular organisms; Eukaryota	nc
EUGGR000536t1			Q06852	Cell surface glycoprotein 1 (Outer layer protein B) (S-layer protein 1)					cellular organisms	nc
EUGGR000537t1			P62283	Abnormal spindle-like microcephaly-associated protein homolog			GO:0005516,GO:0005634,GO:0005737,GO:0007051,GO:0051301		cellular organisms; Eukaryota; Euglenozoa; Kinetoplastida; Bodonidae; Bodo; Bodo saltans	nc
EUGGR000538t1	7425.NV16272-PA	WD repeat and FYVE domain containing 3	Q54U63	BEACH domain-containing protein lvsC					cellular organisms; Eukaryota; Amoebozoa; Mycetozoa; Dictyostelids	nc
EUGGR000539t1	272952.HpaP808561	Dysferlin, limb girdle muscular dystrophy 2B (Autosomal recessive)	Q69ZN7	Myoferlin (Fer-1-like protein 3)			GO:0000003,GO:0001580,GO:0003008,GO:0003674,GO:0005215,GO:0005216,GO:0005261,GO:0005262,GO:0006810,GO:0006811,GO:0006812,GO:0006816,GO:0006950,GO:0007600,GO:0007606,GO:0007610,GO:0007611,GO:0007613,GO:0007622,GO:0007623,GO:0007638,GO:0008150,GO:0008324,GO:0009266,GO:0009408,GO:0009593,GO:0009605,GO:0009612,GO:0009628,GO:0009987,GO:0015075,GO:0015085,GO:0015267,GO:0019098,GO:0022414,GO:0022803,GO:…	K19949	cellular organisms; Eukaryota; Stramenopiles; Oomycetes; Peronosporales; Peronosporaceae; Phytophthora; Phytophthora infestans	nc
EUGGR000540t1	65071.PYU1_T008291	(ABC) transporter	Q7PC88	ABC transporter G family member 31 (ABC transporter ABCG.31) (AtABCG31) (Pleiotropic drug resistance protein 3)					cellular organisms; Eukaryota; Cryptophyta; Cryptomonadales; Goniomonadaceae; Goniomonas; Goniomonas avonlea	nc
EUGGR000541t1	88036.EFJ11223	Inherit from NOG: Catalyzes the reversible conversion of 3- phosphohydroxypyruvate to phosphoserine and of 3-hydroxy-2-oxo-4- phosphonooxybutanoate to phosphohydroxythreonine (By similarity)					GO:0001708,GO:0003002,GO:0005575,GO:0005622,GO:0005623,GO:0005634,GO:0006810,GO:0007275,GO:0007389,GO:0008150,GO:0009790,GO:0009914,GO:0009926,GO:0009987,GO:0010051,GO:0010305,GO:0010817,GO:0019827,GO:0022622,GO:0030154,GO:0032501,GO:0032502,GO:0043226,GO:0043227,GO:0043229,GO:0043231,GO:0044424,GO:0044464,GO:0044699,GO:0044707,GO:0044763,GO:0044765,GO:0044767,GO:0045165,GO:0045595,GO:0045596,GO:…		cellular organisms; Eukaryota; Glaucocystophyceae; Cyanophoraceae; Cyanophora; Cyanophora paradoxa	nc
EUGGR000542t1	353153.XP_818012.1	DNA polymerase	O00874	DNA polymerase alpha catalytic subunit (EC 2.7.7.7)			GO:0000003,GO:0000075,GO:0000076,GO:0000084,GO:0000166,GO:0000228,GO:0000278,GO:0000723,GO:0000726,GO:0000731,GO:0000734,GO:0000785,GO:0000790,GO:0003006,GO:0003674,GO:0003676,GO:0003677,GO:0003688,GO:0003824,GO:0003887,GO:0004518,GO:0004527,GO:0005488,GO:0005575,GO:0005622,GO:0005623,GO:0005634,GO:0005657,GO:0005658,GO:0005694,GO:0005737,GO:0005739,GO:0006139,GO:0006259,GO:0006260,GO:0006261,GO:…	K02320	cellular organisms; Eukaryota	nc
EUGGR000543t1										nc
EUGGR000544t1									cellular organisms; Bacteria; Terrabacteria group; Firmicutes; Bacilli; Bacillales; Paenibacillaceae; Paenibacillus; Paenibacillus sp. FSL R5-0345	nc
EUGGR000545t1	578458.XP_003033907.1	RPTOR independent companion of MTOR, complex 2	O77203	Protein pianissimo A (Developmental gene 1117 protein) (Protein pianissimo) (Target of rapamycin complex 2 subunit piaA) (TORC2 subunit piaA)	XM_011777322.1	Trypanosoma brucei gambiense DAL972 hypothetical protein, conserved partial mRNA	GO:0000003,GO:0001558,GO:0003006,GO:0003674,GO:0005488,GO:0005515,GO:0005575,GO:0005622,GO:0005623,GO:0005634,GO:0005737,GO:0005829,GO:0006629,GO:0006643,GO:0006665,GO:0006807,GO:0006950,GO:0006995,GO:0006996,GO:0007010,GO:0007049,GO:0007050,GO:0007154,GO:0007163,GO:0007165,GO:0008150,GO:0008152,GO:0008610,GO:0009058,GO:0009267,GO:0009405,GO:0009605,GO:0009653,GO:0009987,GO:0009991,GO:0016020,GO:…	K02880	cellular organisms; Eukaryota; Euglenozoa; Kinetoplastida; Trypanosomatidae; Trypanosoma; Trypanozoon; Trypanosoma brucei; Trypanosoma brucei gambiense; Trypanosoma brucei gambiense DAL972	nc
EUGGR000546t1										nc
EUGGR000547t1	65071.PYU1_T006561	ATP-binding cassette, sub-family C (CFTR MRP), member	Q9QYM0	Multidrug resistance-associated protein 5 (ATP-binding cassette sub-family C member 5)			GO:0005524,GO:0008514,GO:0016020,GO:0016021,GO:0032496,GO:0032868,GO:0042626,GO:0048471,GO:0055085	K05668	cellular organisms; Eukaryota; Stramenopiles; Oomycetes	nc
EUGGR000548t1										nc
EUGGR000549t1	7668.SPU_012060tr	Ankyrin Repeat	Q6P6B7	Ankyrin repeat domain-containing protein 16			GO:0005634,GO:0005737,GO:0006400	K15503,K15504	cellular organisms	nc
EUGGR000550t1	5786.XP_003288445.1	NA							cellular organisms; Eukaryota	nc
EUGGR000551t1	412030.XP_001425784.1	nucleoside diphosphate kinase	Q9Y5B8	Nucleoside diphosphate kinase 7 (NDK 7) (NDP kinase 7) (EC 2.7.4.6) (nm23-H7)			GO:0004550,GO:0005524,GO:0005813,GO:0005829,GO:0006183,GO:0006228,GO:0006241,GO:0046872	K00940	cellular organisms; Eukaryota; Cryptophyta; Pyrenomonadales; Geminigeraceae; Guillardia; Guillardia theta; Guillardia theta CCMP2712	nc
EUGGR000552t1	7668.SPU_012476tr	c-type lectin domain family	P81018	Ladderlectin			GO:0003674,GO:0004872,GO:0005488,GO:0005537,GO:0005575,GO:0005622,GO:0005623,GO:0005737,GO:0005768,GO:0005886,GO:0005887,GO:0006810,GO:0006897,GO:0006898,GO:0008150,GO:0010008,GO:0016020,GO:0016021,GO:0016192,GO:0030246,GO:0031090,GO:0031224,GO:0031226,GO:0043226,GO:0043227,GO:0043229,GO:0043231,GO:0044422,GO:0044424,GO:0044425,GO:0044440,GO:0044444,GO:0044446,GO:0044459,GO:0044464,GO:0048029,GO:…	K06560	cellular organisms; Eukaryota; Opisthokonta; Metazoa; Eumetazoa; Cnidaria; Anthozoa; Hexacorallia; Actiniaria; Edwardsiidae; Nematostella	nc
EUGGR000553t1									cellular organisms; Eukaryota; Euglenozoa; Kinetoplastida; Bodonidae; Bodo; Bodo saltans	nc
EUGGR000554t1	5691.EAN76744	adenosine monophosphate deaminase	O80452	AMP deaminase (AtAMPD) (EC 3.5.4.6) (Protein EMBRYONIC FACTOR 1)	CP009403.1	Leishmania panamensis strain MHOM/PA/94/PSC-1 chromosome 34 sequence	GO:0003674,GO:0003824,GO:0003876,GO:0005575,GO:0005622,GO:0005623,GO:0005737,GO:0005739,GO:0006139,GO:0006152,GO:0006163,GO:0006195,GO:0006196,GO:0006725,GO:0006753,GO:0006793,GO:0006796,GO:0006807,GO:0008150,GO:0008152,GO:0009056,GO:0009116,GO:0009117,GO:0009119,GO:0009123,GO:0009125,GO:0009126,GO:0009128,GO:0009150,GO:0009154,GO:0009158,GO:0009161,GO:0009164,GO:0009166,GO:0009167,GO:0009169,GO:…	K01490	cellular organisms; Eukaryota; Euglenozoa; Kinetoplastida	nc
EUGGR000555t1			A2A870	Fas-binding factor 1 (FBF-1)	HE573022.1	Trypanosoma vivax Y486 annotated genomic contig, chromosome 6			cellular organisms; Eukaryota; Euglenozoa; Kinetoplastida; Bodonidae; Bodo; Bodo saltans	nc
EUGGR000556t1	34740.HMEL009366-PA	ATPdependent RNA helicase	Q7Z478	ATP-dependent RNA helicase DHX29 (EC 3.6.4.13) (DEAH box protein 29) (Nucleic acid helicase DDXx)			GO:0000003,GO:0000070,GO:0000278,GO:0000280,GO:0000578,GO:0000819,GO:0001556,GO:0001709,GO:0003002,GO:0003006,GO:0003674,GO:0003724,GO:0003824,GO:0004004,GO:0004386,GO:0005575,GO:0005622,GO:0005623,GO:0005634,GO:0005737,GO:0006139,GO:0006152,GO:0006163,GO:0006195,GO:0006200,GO:0006259,GO:0006323,GO:0006342,GO:0006355,GO:0006403,GO:0006725,GO:0006753,GO:0006793,GO:0006796,GO:0006807,GO:0006996,GO:…	K18408	cellular organisms; Eukaryota	nc
EUGGR000557t1	43151.ADAR000768-PA	ATPdependent RNA helicase	Q28141	ATP-dependent RNA helicase A (EC 3.6.4.13) (DEAH box protein 9) (Nuclear DNA helicase II) (NDH II)			GO:0002151,GO:0003674,GO:0003676,GO:0003723,GO:0003724,GO:0003725,GO:0003824,GO:0004004,GO:0004386,GO:0005488,GO:0005575,GO:0005622,GO:0005623,GO:0005634,GO:0005737,GO:0006139,GO:0006152,GO:0006163,GO:0006195,GO:0006200,GO:0006725,GO:0006753,GO:0006793,GO:0006796,GO:0006807,GO:0008026,GO:0008150,GO:0008152,GO:0008186,GO:0009056,GO:0009116,GO:0009117,GO:0009119,GO:0009123,GO:0009125,GO:0009126,GO:…	K14442	cellular organisms; Eukaryota	nc
EUGGR000558t1	3694.POPTR_0018s00860.1	DNA polymerase	Q588V7	Helicase and polymerase-containing protein TEBICHI (EC 3.6.4.-)			GO:0006139,GO:0006259,GO:0006260,GO:0006310,GO:0006725,GO:0006807,GO:0007275,GO:0008150,GO:0008152,GO:0009058,GO:0009059,GO:0009314,GO:0009416,GO:0009628,GO:0009639,GO:0009640,GO:0009791,GO:0009987,GO:0010468,GO:0019222,GO:0032501,GO:0032502,GO:0034641,GO:0034645,GO:0043170,GO:0044237,GO:0044238,GO:0044249,GO:0044260,GO:0044699,GO:0044707,GO:0046483,GO:0050789,GO:0050896,GO:0060255,GO:0065007,GO:…	K02349	cellular organisms; Eukaryota; Viridiplantae; Chlorophyta; Trebouxiophyceae; Elliptochloris clade; Coccomyxa; Coccomyxa subellipsoidea; Coccomyxa subellipsoidea C-169	nc
EUGGR000559t1	3218.PP1S11_260V6.1	Splicing factor 3b subunit	O57683	Splicing factor 3B subunit 1 (146 kDa nuclear protein) (Pre-mRNA-splicing factor SF3b 155 kDa subunit) (SF3b155) (Spliceosome-associated protein 155) (SAP 155)	XM_001753951.1	Physcomitrella patens subsp. patens predicted protein (PHYPADRAFT_175218) mRNA, complete cds	GO:0005575,GO:0005622,GO:0005623,GO:0005737,GO:0009507,GO:0009536,GO:0043226,GO:0043227,GO:0043229,GO:0043231,GO:0044424,GO:0044444,GO:0044464	K12828	cellular organisms; Eukaryota	nc
EUGGR000560t1	7739.JGI126163	Chromosome 10 open reading frame 137	Q5R9R1	Erythroid differentiation-related factor 1			GO:0005575,GO:0005622,GO:0005623,GO:0005634,GO:0043226,GO:0043227,GO:0043229,GO:0043231,GO:0044424,GO:0044464		cellular organisms; Eukaryota; Opisthokonta; Metazoa; Eumetazoa; Bilateria; Deuterostomia; Chordata; Craniata; Vertebrata; Gnathostomata; Teleostomi; Euteleostomi; Sarcopterygii; Dipnotetrapodomorpha; Tetrapoda; Amniota; Mammalia; Theria; Eutheria; Boreoeutheria; Euarchontoglires; Primates; Haplorrhini; Simiiformes; Catarrhini; Hominoidea; Hominidae; Homininae; Homo; Homo sapiens	nc
EUGGR000561t1	4081.Solyc11g066790.1.1	helicase, member of the UBC2 RAD6 epistasis group. Functions with DNA repair protein RAD18 in error-free postreplication DNA repair. Involved in the maintenance of wild- type rates of instability of simple repetitive sequences such as poly(GT) repeats. Seems to be involved in maintaining a balance which acts in favor of error-prone non-homologous joining during DNA double-strand breaks repairs (B…	Q9FIY7	DNA repair protein RAD5B (EC 3.6.4.-) (Putative SWI/SNF-related matrix-associated actin-dependent regulator of chromatin subfamily A member 3-like 3) (SMARCA3-like protein 3) (RAD5 homolog B) (AtRAD5B)	XM_020717380.1	PREDICTED: Phalaenopsis equestris putative SWI/SNF-related matrix-associated actin-dependent regulator of chromatin subfamily A member 3-like 3 (LOC110019637), mRNA	GO:0000724,GO:0000725,GO:0005575,GO:0005622,GO:0005623,GO:0005634,GO:0006139,GO:0006259,GO:0006281,GO:0006302,GO:0006310,GO:0006725,GO:0006807,GO:0006950,GO:0006974,GO:0008150,GO:0008152,GO:0009292,GO:0009294,GO:0009987,GO:0033554,GO:0034641,GO:0043170,GO:0043226,GO:0043227,GO:0043229,GO:0043231,GO:0044237,GO:0044238,GO:0044260,GO:0044424,GO:0044464,GO:0044699,GO:0044763,GO:0044764,GO:0045003,GO:…	K15505	cellular organisms; Eukaryota	nc
EUGGR000562t1					XM_019787332.1	PREDICTED: Branchiostoma belcheri uncharacterized LOC109484110 (LOC109484110), mRNA			cellular organisms; Eukaryota; Euglenozoa; Kinetoplastida; Trypanosomatidae; Leishmaniinae; Leishmania; Leishmania; Leishmania donovani species complex; Leishmania infantum; Leishmania infantum JPCM5	nc
EUGGR000563t1	10116.ENSRNOP00000022063	intraflagellar transport 140 homolog (Chlamydomonas)	E9PY46	Intraflagellar transport protein 140 homolog (WD and tetratricopeptide repeats protein 2)	XM_012970030.2	PREDICTED: Xenopus tropicalis intraflagellar transport 140 (ift140), transcript variant X3, mRNA	GO:0000902,GO:0005575,GO:0005622,GO:0005623,GO:0005737,GO:0005815,GO:0005856,GO:0005929,GO:0005930,GO:0005932,GO:0006996,GO:0008150,GO:0009653,GO:0009987,GO:0010927,GO:0015630,GO:0016020,GO:0016043,GO:0022607,GO:0030030,GO:0030031,GO:0031513,GO:0031514,GO:0032391,GO:0032502,GO:0032838,GO:0032989,GO:0032990,GO:0035085,GO:0036064,GO:0042384,GO:0042995,GO:0043226,GO:0043227,GO:0043228,GO:0043229,GO:…	K19672	cellular organisms; Eukaryota; Glaucocystophyceae; Cyanophoraceae; Cyanophora; Cyanophora paradoxa	nc
EUGGR000564t1	5661.XP_003865465.1	Piezo-type mechanosensitive ion channel component	Q54S52	Protein PIEZO homolog			GO:0005575,GO:0016020	K22128	cellular organisms; Eukaryota	nc
EUGGR000565t1	7425.NV12590-PA	RCC1 and BTB domain-containing protein	Q5RCZ7	RCC1 and BTB domain-containing protein 2 (Regulator of chromosome condensation and BTB domain-containing protein 2)			GO:0001669	K11494	cellular organisms; Eukaryota; Stramenopiles	nc
EUGGR000566t1			P49815	Tuberin (Tuberous sclerosis 2 protein)			GO:0001843,GO:0005096,GO:0005634,GO:0005737,GO:0005764,GO:0005794,GO:0005829,GO:0006469,GO:0006606,GO:0006897,GO:0007507,GO:0008104,GO:0008285,GO:0014067,GO:0014069,GO:0016020,GO:0016032,GO:0016192,GO:0016239,GO:0019902,GO:0030100,GO:0030178,GO:0031267,GO:0032007,GO:0033596,GO:0042803,GO:0043276,GO:0043491,GO:0046626,GO:0046627,GO:0048009,GO:0048471,GO:0050918,GO:0051056,GO:0051726,GO:0051879,GO:…	K07207	cellular organisms; Eukaryota	nc
EUGGR000567t1			P12845	Myosin-2 (Myosin heavy chain C) (MHC C)			GO:0003774,GO:0005524,GO:0016460,GO:0030016,GO:0032982,GO:0051015	K10352		nc
EUGGR000568t1	441959.XP_002486804.1	WD repeat domain 69	Q00808	Vegetative incompatibility protein HET-E-1					cellular organisms	nc
EUGGR000569t1	99883.ENSTNIP00000020374	Aquarius homolog (Mouse)	O60306	RNA helicase aquarius (EC 3.6.4.13) (Intron-binding protein of 160 kDa) (IBP160)			GO:0000398,GO:0003723,GO:0003729,GO:0004386,GO:0005524,GO:0005634,GO:0005654,GO:0005681,GO:0006283,GO:0016020,GO:0071007,GO:0071013	K12874	cellular organisms; Eukaryota	nc
EUGGR000570t1									cellular organisms; Bacteria; Proteobacteria; Betaproteobacteria; Rhodocyclales; Rhodocyclaceae; Azospira; Azospira oryzae; Azospira oryzae PS	nc
EUGGR000571t1	7245.FBpp0259160	Kinesin family member	Q96L93	Kinesin-like protein KIF16B (Sorting nexin-23)	XM_002027091.1	Drosophila persimilis GL20037 (Dper\GL20037), mRNA	GO:0000226,GO:0003008,GO:0003674,GO:0003774,GO:0003777,GO:0003824,GO:0005488,GO:0005515,GO:0005575,GO:0005622,GO:0005623,GO:0005737,GO:0005768,GO:0005769,GO:0005856,GO:0005871,GO:0005874,GO:0005875,GO:0006928,GO:0006996,GO:0007010,GO:0007017,GO:0007018,GO:0007049,GO:0007154,GO:0007163,GO:0007267,GO:0007268,GO:0008017,GO:0008092,GO:0008104,GO:0008150,GO:0008152,GO:0009987,GO:0015630,GO:0015631,GO:…	K17914	cellular organisms; Eukaryota; Opisthokonta	nc
EUGGR000572t1	5762.XP_002674786.1	regulatory associated protein of MTOR	Q8N122	Regulatory-associated protein of mTOR (Raptor) (p150 target of rapamycin (TOR)-scaffold protein)	XM_002674740.1	Naegleria gruberi predicted protein, mRNA	GO:0000003,GO:0000151,GO:0000322,GO:0000323,GO:0000324,GO:0000329,GO:0001558,GO:0002119,GO:0002164,GO:0003006,GO:0003674,GO:0005488,GO:0005515,GO:0005575,GO:0005622,GO:0005623,GO:0005737,GO:0005739,GO:0005773,GO:0005774,GO:0005886,GO:0006950,GO:0007154,GO:0007165,GO:0007275,GO:0007548,GO:0007568,GO:0008150,GO:0008340,GO:0008406,GO:0009267,GO:0009605,GO:0009790,GO:0009791,GO:0009793,GO:0009987,GO:…	K07204	cellular organisms; Eukaryota	nc
EUGGR000573t1	4787.PITG_09294T0	WD domain, G-beta repeat	Q8IV35	WD repeat-containing protein 49					cellular organisms; Eukaryota	nc
EUGGR000574t1	353153.XP_807687.1	transmembrane and coiled-coil	O14244	Uncharacterized membrane protein C6F6.13c	XM_802594.1	Trypanosoma cruzi strain CL Brener hypothetical protein partial mRNA	GO:0000139,GO:0005575,GO:0005622,GO:0005623,GO:0005737,GO:0005794,GO:0005795,GO:0012505,GO:0016020,GO:0016021,GO:0031090,GO:0031224,GO:0031984,GO:0031985,GO:0032580,GO:0043226,GO:0043227,GO:0043229,GO:0043231,GO:0044422,GO:0044424,GO:0044425,GO:0044431,GO:0044444,GO:0044446,GO:0044464		cellular organisms; Eukaryota	nc
EUGGR000575t1	353153.XP_819297.1	protein RIC1 homolog	Q69ZJ7	RAB6A-GEF complex partner protein 1 (Protein RIC1 homolog)	NM_001340105.1	Arabidopsis thaliana Quinoprotein amine dehydrogenase, beta chain-like; RIC1-like guanyl-nucleotide exchange factor (AT3G61480), mRNA	GO:0000139,GO:0003674,GO:0005575,GO:0005622,GO:0005623,GO:0005634,GO:0005737,GO:0005794,GO:0005829,GO:0006810,GO:0006886,GO:0007154,GO:0007165,GO:0007264,GO:0008104,GO:0008150,GO:0009987,GO:0012505,GO:0015031,GO:0016020,GO:0016192,GO:0016197,GO:0019222,GO:0023052,GO:0030234,GO:0030695,GO:0031090,GO:0032045,GO:0032991,GO:0033036,GO:0034066,GO:0034613,GO:0035556,GO:0042147,GO:0043226,GO:0043227,GO:…		cellular organisms; Eukaryota	nc
EUGGR000576t1	7739.JGI116297	tetratricopeptide repeat domain	Q7Z4L5	Tetratricopeptide repeat protein 21B (TPR repeat protein 21B) (Intraflagellar transport 139 homolog)			GO:0000902,GO:0005575,GO:0005622,GO:0005623,GO:0005737,GO:0005929,GO:0005930,GO:0006810,GO:0006928,GO:0007017,GO:0007018,GO:0007154,GO:0007165,GO:0007166,GO:0007224,GO:0008150,GO:0009653,GO:0009987,GO:0010970,GO:0016043,GO:0023052,GO:0030030,GO:0030705,GO:0031514,GO:0032502,GO:0032838,GO:0032989,GO:0032990,GO:0035085,GO:0042073,GO:0042995,GO:0043226,GO:0043227,GO:0043229,GO:0043231,GO:0044422,GO:…	K19673	cellular organisms; Eukaryota	nc
EUGGR000577t1	10090.ENSMUSP00000048925	von Willebrand factor A domain containing 8	Q8CC88	von Willebrand factor A domain-containing protein 8			GO:0005575,GO:0005576,GO:0005622,GO:0005623,GO:0005737,GO:0005739,GO:0043226,GO:0043227,GO:0043229,GO:0043231,GO:0044424,GO:0044444,GO:0044464		cellular organisms; Eukaryota; Amoebozoa; Discosea; Longamoebia; Centramoebida; Acanthamoebidae; Acanthamoeba; Acanthamoeba castellanii	nc
EUGGR000578t1	39946.BGIOSGA001636-PA	SWI SNF related, matrix associated, actin dependent regulator of chromatin, subfamily a, member	F4JY24	ISWI chromatin-remodeling complex ATPase CHR17 (EC 3.6.4.-) (Protein CHROMATIN REMODELING 17)			GO:0003674,GO:0003824,GO:0005575,GO:0005622,GO:0005623,GO:0005634,GO:0006139,GO:0006152,GO:0006163,GO:0006195,GO:0006200,GO:0006325,GO:0006338,GO:0006725,GO:0006753,GO:0006793,GO:0006796,GO:0006807,GO:0006996,GO:0008150,GO:0008152,GO:0009056,GO:0009116,GO:0009117,GO:0009119,GO:0009123,GO:0009125,GO:0009126,GO:0009128,GO:0009141,GO:0009143,GO:0009144,GO:0009146,GO:0009150,GO:0009154,GO:0009158,GO:…	K11654	cellular organisms; Eukaryota	nc
EUGGR000579t1	7668.SPU_022421tr	NFX1-type zinc finger-containing protein	Q8R151	NFX1-type zinc finger-containing protein 1					cellular organisms; Eukaryota	nc
EUGGR000580t1	3218.PP1S85_31V6.1	ccr4-Not transcription complex	A0JP85	CCR4-NOT transcription complex subunit 1 (CCR4-associated factor 1)			GO:0000122,GO:0000932,GO:0005634,GO:0010606,GO:0017148,GO:0030014,GO:0030015,GO:0030331,GO:0031047,GO:0032947,GO:0033147,GO:0042974,GO:0048387,GO:0060213,GO:1900153	K12604	cellular organisms; Eukaryota; Opisthokonta; Fungi; Fungi incertae sedis; Mucoromycota; Glomeromycotina; Glomeromycetes; Glomerales; Glomeraceae; Rhizophagus; Rhizophagus irregularis	nc
EUGGR000581t1										nc
EUGGR000582t1	8128.ENSONIP00000024063	extra spindle pole bodies homolog 1 (S. cerevisiae)	P60330	Separin (EC 3.4.22.49) (Caspase-like protein ESPL1) (Extra spindle poles-like 1 protein) (Separase)			GO:0000070,GO:0000212,GO:0000278,GO:0004197,GO:0005634,GO:0005737,GO:0005813,GO:0007059,GO:0007127,GO:0008233,GO:0008234,GO:0045143,GO:0051307,GO:0072686	K02365	cellular organisms; Eukaryota; Opisthokonta; Metazoa; Eumetazoa	nc
EUGGR000583t1	3218.PP1S228_19V6.1	Inherit from NOG: Catalyzes the reversible conversion of 3- phosphohydroxypyruvate to phosphoserine and of 3-hydroxy-2-oxo-4- phosphonooxybutanoate to phosphohydroxythreonine (By similarity)	Q9NZJ4	Sacsin (DnaJ homolog subfamily C member 29) (DNAJC29)			GO:0001708,GO:0003002,GO:0005575,GO:0005622,GO:0005623,GO:0005634,GO:0006810,GO:0007275,GO:0007389,GO:0008150,GO:0009790,GO:0009914,GO:0009926,GO:0009987,GO:0010051,GO:0010305,GO:0010817,GO:0019827,GO:0022622,GO:0030154,GO:0032501,GO:0032502,GO:0043226,GO:0043227,GO:0043229,GO:0043231,GO:0044424,GO:0044464,GO:0044699,GO:0044707,GO:0044763,GO:0044765,GO:0044767,GO:0045165,GO:0045595,GO:0045596,GO:…	K17592	cellular organisms; Eukaryota; Glaucocystophyceae; Cyanophoraceae; Cyanophora; Cyanophora paradoxa	nc
EUGGR000584t1	7739.JGI123593	ATPdependent RNA helicase	F4IDQ6	DExH-box ATP-dependent RNA helicase DExH2 (EC 3.6.4.13) (DEIH-box RNA/DNA helicase) (EC 3.6.4.12)	CP001327.1	Micromonas sp. RCC299 chromosome 6, complete sequence	GO:0000003,GO:0000900,GO:0003006,GO:0003674,GO:0003676,GO:0003724,GO:0003824,GO:0004004,GO:0004386,GO:0005488,GO:0006139,GO:0006152,GO:0006163,GO:0006195,GO:0006200,GO:0006417,GO:0006725,GO:0006753,GO:0006793,GO:0006796,GO:0006807,GO:0006996,GO:0007049,GO:0007126,GO:0007140,GO:0007275,GO:0007276,GO:0007281,GO:0007282,GO:0007283,GO:0007284,GO:0007292,GO:0008026,GO:0008150,GO:0008152,GO:0008186,GO:…	K20099	cellular organisms; Eukaryota; Viridiplantae	nc
EUGGR000585t1	10116.ENSRNOP00000041918	Stromal antigen	Q99M76	Cohesin subunit SA-3 (SCC3 homolog 3) (Stromal antigen 3) (Stromalin-3)	XM_010377698.1	PREDICTED: Rhinopithecus roxellana stromal antigen 3 (STAG3), transcript variant X2, mRNA	GO:0000003,GO:0000228,GO:0000775,GO:0000793,GO:0000794,GO:0000795,GO:0000802,GO:0001673,GO:0005575,GO:0005622,GO:0005623,GO:0005634,GO:0005654,GO:0005694,GO:0006996,GO:0007049,GO:0007059,GO:0007062,GO:0007065,GO:0007066,GO:0007126,GO:0007127,GO:0007129,GO:0007130,GO:0007140,GO:0007143,GO:0008150,GO:0008278,GO:0009987,GO:0016043,GO:0022402,GO:0022607,GO:0030893,GO:0031974,GO:0031981,GO:0032991,GO:…	K13055	cellular organisms; Eukaryota; Opisthokonta; Metazoa; Eumetazoa; Bilateria; Deuterostomia; Chordata; Craniata; Vertebrata; Gnathostomata; Teleostomi; Euteleostomi; Sarcopterygii; Dipnotetrapodomorpha; Tetrapoda; Amniota; Mammalia; Theria; Eutheria; Boreoeutheria; Euarchontoglires; Primates; Haplorrhini; Simiiformes; Catarrhini; Hominoidea; Hominidae; Homininae; Homo; Homo sapiens	nc
EUGGR000586t1	5762.XP_002672904.1	WD40							cellular organisms; Eukaryota; Stramenopiles; Oomycetes; Saprolegniales; Saprolegniaceae; Saprolegnia; Saprolegnia parasitica; Saprolegnia parasitica CBS 223.65	nc
EUGGR000587t1										nc
EUGGR000588t1	15368.BRADI1G31130.1	(ABC) transporter	Q7PC88	ABC transporter G family member 31 (ABC transporter ABCG.31) (AtABCG31) (Pleiotropic drug resistance protein 3)			GO:0005575,GO:0005911,GO:0006810,GO:0006855,GO:0008150,GO:0009506,GO:0009987,GO:0015893,GO:0016020,GO:0030054,GO:0042221,GO:0042493,GO:0044699,GO:0044763,GO:0044765,GO:0050896,GO:0051179,GO:0051234,GO:0055044,GO:0055085		cellular organisms; Eukaryota; Cryptophyta; Cryptomonadales; Goniomonadaceae; Goniomonas; Goniomonas avonlea	nc
EUGGR000589t1	4538.ORGLA10G0160700.1	Regulator of nonsense transcripts	Q92900	Regulator of nonsense transcripts 1 (EC 3.6.4.-) (ATP-dependent helicase RENT1) (Nonsense mRNA reducing factor 1) (NORF1) (Up-frameshift suppressor 1 homolog) (hUpf1)			GO:0000184,GO:0000932,GO:0000956,GO:0005575,GO:0005622,GO:0005623,GO:0005737,GO:0005829,GO:0005886,GO:0005911,GO:0006139,GO:0006401,GO:0006402,GO:0006725,GO:0006807,GO:0006950,GO:0006952,GO:0007154,GO:0007165,GO:0008150,GO:0008152,GO:0009056,GO:0009057,GO:0009314,GO:0009416,GO:0009506,GO:0009607,GO:0009611,GO:0009617,GO:0009628,GO:0009648,GO:0009719,GO:0009725,GO:0009743,GO:0009744,GO:0009751,GO:…	K14326	cellular organisms; Eukaryota; Alveolata; Dinophyceae; Suessiales; Symbiodiniaceae; Symbiodinium; Symbiodinium microadriaticum	nc
EUGGR000590t1									cellular organisms; Eukaryota; Rhodophyta; Florideophyceae; Rhodymeniophycidae; Gigartinales; Gigartinaceae; Chondrus; Chondrus crispus	nc
EUGGR000591t1										nc
EUGGR000592t1	7070.TC006777-PA	ankyrin repeat domain 6	Q6DRG7	Protein phosphatase 1 regulatory subunit 12A (Myosin phosphatase-targeting subunit 1) (Myosin phosphatase target subunit 1) (Protein phosphatase myosin-binding subunit)			GO:0001654,GO:0001736,GO:0001737,GO:0001738,GO:0001745,GO:0002009,GO:0002165,GO:0005575,GO:0005622,GO:0005623,GO:0005737,GO:0007163,GO:0007164,GO:0007275,GO:0007399,GO:0007423,GO:0007444,GO:0007472,GO:0007476,GO:0007552,GO:0007560,GO:0008150,GO:0008544,GO:0009653,GO:0009791,GO:0009886,GO:0009887,GO:0009888,GO:0009913,GO:0009987,GO:0016043,GO:0022008,GO:0030030,GO:0030154,GO:0030182,GO:0030855,GO:…	K06270	cellular organisms; Bacteria; Proteobacteria; delta/epsilon subdivisions; Deltaproteobacteria; Myxococcales; Cystobacterineae; Archangiaceae; Stigmatella; Stigmatella aurantiaca; Stigmatella aurantiaca DW4/3-1	nc
EUGGR000593t1	4787.PITG_07714T0	ATPbinding Cassette (ABC) Superfamily	Q7PC84	ABC transporter G family member 39 (ABC transporter ABCG.39) (AtABCG39) (Pleiotropic drug resistance protein 11)			GO:0005575,GO:0016020		cellular organisms; Eukaryota	nc
EUGGR000594t1	5297.EFP91877	HATPase_c domain protein	Q9NZJ4	Sacsin (DnaJ homolog subfamily C member 29) (DNAJC29)					cellular organisms; Eukaryota; Opisthokonta; Fungi; Fungi incertae sedis; Mucoromycota; Glomeromycotina; Glomeromycetes; Glomerales; Glomeraceae; Rhizophagus; Rhizophagus irregularis	nc
EUGGR000595t1	88036.EFJ29398	S-phase cyclin A-associated protein in the ER	Q9BY12	S phase cyclin A-associated protein in the endoplasmic reticulum (S phase cyclin A-associated protein in the ER) (Zinc finger protein 291)			GO:0003676,GO:0005634,GO:0005783,GO:0005829,GO:0008270		cellular organisms; Eukaryota; Euglenozoa; Kinetoplastida; Trypanosomatidae; Leishmaniinae; Leishmania; Leishmania; Leishmania donovani species complex; Leishmania infantum; Leishmania infantum JPCM5	nc
EUGGR000596t1										nc
EUGGR000597t1										nc
EUGGR000598t1	70448.Q00XG7	Regulator of nonsense transcripts	Q9FJR0	Regulator of nonsense transcripts 1 homolog (EC 3.6.4.-) (ATP-dependent helicase UPF1)	CP000588.1	Ostreococcus lucimarinus CCE9901 chromosome 8, complete sequence			cellular organisms; Eukaryota; Alveolata; Dinophyceae; Suessiales; Symbiodiniaceae; Symbiodinium; Symbiodinium microadriaticum	nc
EUGGR000599t1	65071.PYU1_T008480	Lipase class 3 family protein	Q948R1	Phospholipase A(1) DAD1, chloroplastic (EC 3.1.1.32) (Phospholipase A1-Ibeta1) (Protein DEFECTIVE IN ANTHER DEHISCENCE 1) (AtDAD1)			GO:0008970,GO:0009507,GO:0016042,GO:0052739,GO:0052740	K16818	cellular organisms; Eukaryota; Stramenopiles; Oomycetes	nc
EUGGR000600t1	67593.Physo144695	(ABC) transporter	Q9NGP5	ABC transporter G family member 2 (ABC transporter ABCG.2)			GO:0005524,GO:0005768,GO:0005886,GO:0006897,GO:0010008,GO:0016020,GO:0016021,GO:0030154,GO:0031152,GO:0031288,GO:0042626,GO:0048388,GO:0055085		cellular organisms; Eukaryota	nc
EUGGR000601t1	6945.ISCW024933-PA	RNA helicase	P43329	ATP-dependent RNA helicase HrpA (EC 3.6.4.13)					cellular organisms; Bacteria; Proteobacteria; Gammaproteobacteria	nc
EUGGR000602t1	7165.AGAP008003-PA	WD repeat domain 7	Q9Y4E6	WD repeat-containing protein 7 (Rabconnectin-3 beta) (TGF-beta resistance-associated protein TRAG)			GO:0003674,GO:0003824,GO:0003924,GO:0005575,GO:0005622,GO:0005623,GO:0005834,GO:0005886,GO:0006139,GO:0006152,GO:0006163,GO:0006184,GO:0006195,GO:0006725,GO:0006753,GO:0006793,GO:0006796,GO:0006807,GO:0006873,GO:0006885,GO:0007035,GO:0007154,GO:0007165,GO:0007166,GO:0007186,GO:0008150,GO:0008152,GO:0008593,GO:0009056,GO:0009116,GO:0009117,GO:0009119,GO:0009141,GO:0009143,GO:0009144,GO:0009146,GO:…		cellular organisms; Eukaryota; Amoebozoa; Mycetozoa; Dictyostelids; Acytosteliales; Acytosteliaceae; Heterostelium; Heterostelium pallidum	nc
EUGGR000603t1	39946.BGIOSGA039001-PA	tryptophan synthase	O66923	Tryptophan synthase beta chain 1 (EC 4.2.1.20)	LT906445.1	Veillonella parvula strain NCTC11810 genome assembly, chromosome: 1	GO:0000003,GO:0000162,GO:0000909,GO:0003006,GO:0003674,GO:0003824,GO:0004048,GO:0004834,GO:0005575,GO:0005622,GO:0005623,GO:0005634,GO:0005737,GO:0005829,GO:0006082,GO:0006520,GO:0006568,GO:0006576,GO:0006586,GO:0006725,GO:0006807,GO:0007275,GO:0008150,GO:0008152,GO:0008652,GO:0009058,GO:0009072,GO:0009073,GO:0009308,GO:0009309,GO:0009987,GO:0010033,GO:0016053,GO:0016740,GO:0016757,GO:0016763,GO:…	K00766,K01694,K01695,K01696,K06001	cellular organisms	nc
EUGGR000604t1	7668.SPU_022421tr	NFX1-type zinc finger-containing protein	Q8R151	NFX1-type zinc finger-containing protein 1					cellular organisms; Eukaryota; Alveolata; Dinophyceae; Suessiales; Symbiodiniaceae; Breviolum; Breviolum minutum	nc
EUGGR000605t1	65071.PYU1_T008291	(ABC) transporter	Q7PC88	ABC transporter G family member 31 (ABC transporter ABCG.31) (AtABCG31) (Pleiotropic drug resistance protein 3)					cellular organisms; Eukaryota; Cryptophyta; Cryptomonadales; Goniomonadaceae; Goniomonas; Goniomonas avonlea	nc
EUGGR000606t1										nc
EUGGR000607t1	4577.GRMZM2G140917_P01	AarF domain containing kinase	Q5M7P6	AarF domain-containing protein kinase 1 (EC 2.7.-.-)	XM_004365103.2	Capsaspora owczarzaki ATCC 30864 ABC1 family protein mRNA	GO:0004674,GO:0005524,GO:0005576	K08869	cellular organisms; Eukaryota; Stramenopiles; PX clade; Phaeophyceae; Ectocarpales; Ectocarpaceae; Ectocarpus; Ectocarpus siliculosus	nc
EUGGR000608t1	7668.SPU_024242tr	Ankyrin Repeat Protein	Q9ULJ7	Ankyrin repeat domain-containing protein 50			GO:0005768,GO:0015031,GO:1990126	K15503,K15504	cellular organisms; Eukaryota; Alveolata; Dinophyceae; Suessiales; Symbiodiniaceae; Symbiodinium; Symbiodinium microadriaticum	nc
EUGGR000609t1			A2RSJ4	UHRF1-binding protein 1-like (Syntaxin-6 Habc-interacting protein of 164 kDa)			GO:0005769,GO:0005829,GO:0042803,GO:0062069		cellular organisms; Eukaryota; Glaucocystophyceae; Cyanophoraceae; Cyanophora; Cyanophora paradoxa	nc
EUGGR000610t1	39946.BGIOSGA038802-PA	5-oxoprolinase	O14841	5-oxoprolinase (EC 3.5.2.9) (5-oxo-L-prolinase) (5-OPase) (Pyroglutamase)			GO:0005524,GO:0005829,GO:0006749,GO:0006750,GO:0017168	K01469	cellular organisms; Bacteria	nc
EUGGR000611t1	30611.ENSOGAP00000012493	Calpain-like cysteine peptidase	Q9R1S8	Calpain-7 (EC 3.4.22.-) (PalB homolog) (PalBH)	XM_013904603.1	Thecamonas trahens ATCC 50062 Capn7 protein partial mRNA	GO:0005575,GO:0005622,GO:0005623,GO:0005634,GO:0043226,GO:0043227,GO:0043229,GO:0043231,GO:0044424,GO:0044464	K08576	cellular organisms; Eukaryota	nc
EUGGR000612t1										nc
EUGGR000613t1										nc
EUGGR000614t1										nc
EUGGR000615t1	5762.XP_002681472.1	trafficking protein particle complex	Q9Y2L5	Trafficking protein particle complex subunit 8 (Protein TRS85 homolog)			GO:0000003,GO:0005575,GO:0005622,GO:0005623,GO:0005634,GO:0005737,GO:0005801,GO:0005829,GO:0006810,GO:0006886,GO:0006888,GO:0006914,GO:0006996,GO:0007031,GO:0007275,GO:0007399,GO:0007413,GO:0007610,GO:0008037,GO:0008038,GO:0008104,GO:0008150,GO:0008152,GO:0009056,GO:0009653,GO:0009790,GO:0009792,GO:0009987,GO:0010171,GO:0015031,GO:0016043,GO:0016192,GO:0016358,GO:0016482,GO:0018991,GO:0019098,GO:…	K05750,K11268	cellular organisms; Eukaryota	nc
EUGGR000616t1	3847.GLYMA18G00460.1	NA	Q75JP5	Calponin homology domain-containing protein DDB_G0272472					cellular organisms; Eukaryota; Euglenozoa; Kinetoplastida; Trypanosomatidae; Trypanosoma; Trypanozoon; Trypanosoma brucei; Trypanosoma brucei gambiense; Trypanosoma brucei gambiense DAL972	nc
EUGGR000617t1	7217.FBpp0114262	microtubule-associated protein RP EB family member					GO:0000022,GO:0000226,GO:0000278,GO:0001700,GO:0002252,GO:0002376,GO:0003008,GO:0003674,GO:0005488,GO:0005515,GO:0005575,GO:0005622,GO:0005623,GO:0005737,GO:0005856,GO:0005874,GO:0005875,GO:0006461,GO:0006582,GO:0006725,GO:0006950,GO:0006952,GO:0006955,GO:0006996,GO:0007010,GO:0007017,GO:0007049,GO:0007051,GO:0007052,GO:0007059,GO:0007163,GO:0007275,GO:0007423,GO:0007600,GO:0007605,GO:0007610,GO:…	K10436		nc
EUGGR000618t1			P81715	Leupeptin-inactivating enzyme 1 (LIE1) (EC 3.4.24.-)			GO:0004252,GO:0005509,GO:0005576,GO:0006508,GO:0008237,GO:0008270		cellular organisms; Bacteria; Terrabacteria group; Actinobacteria; Actinobacteria; Streptomycetales; Streptomycetaceae; Streptomyces; Streptomyces sp. C	nc
EUGGR000619t1			Q8NXX6	Serine-aspartate repeat-containing protein D			GO:0005576,GO:0005618,GO:0007155,GO:0016020	K14194	cellular organisms; Archaea; Euryarchaeota; Stenosarchaea group; Methanomicrobia; Methanosarcinales; Methanosarcinaceae; Methanohalobium; Methanohalobium evestigatum; Methanohalobium evestigatum Z-7303	nc
EUGGR000620t1	5911.EAR95086	whole genome shotgun sequence	Q66HB5	Radial spoke head 10 homolog B	XM_019870385.1	PREDICTED: Hippocampus comes radial spoke head 10 homolog B (rsph10b), transcript variant X2, mRNA	GO:0000226,GO:0003674,GO:0003824,GO:0004672,GO:0004674,GO:0005575,GO:0005622,GO:0005623,GO:0005737,GO:0005813,GO:0005815,GO:0005856,GO:0006464,GO:0006468,GO:0006629,GO:0006644,GO:0006650,GO:0006793,GO:0006796,GO:0006996,GO:0007010,GO:0007017,GO:0007049,GO:0007098,GO:0008150,GO:0008152,GO:0009987,GO:0015630,GO:0016020,GO:0016023,GO:0016043,GO:0016301,GO:0016307,GO:0016308,GO:0016310,GO:0016740,GO:…	K00889,K08286,K08857,K13712	cellular organisms; Eukaryota	nc
EUGGR000621t1			P75033	Uncharacterized ATP-dependent helicase MG140 homolog (EC 3.6.4.-)			GO:0004386,GO:0005524		cellular organisms; Bacteria; Proteobacteria; Betaproteobacteria; Burkholderiales; Comamonadaceae; Comamonas	nc
EUGGR000622t1									cellular organisms; Eukaryota	nc
EUGGR000623t1	9669.ENSMPUP00000016362	WD repeat domain 7	Q9Y4E6	WD repeat-containing protein 7 (Rabconnectin-3 beta) (TGF-beta resistance-associated protein TRAG)					cellular organisms; Eukaryota; Opisthokonta	nc
EUGGR000624t1	436017.A4RWN7	conserved hypothetical protein							cellular organisms; Eukaryota; Stramenopiles; PX clade; Phaeophyceae; Ectocarpales; Ectocarpaceae; Ectocarpus; Ectocarpus siliculosus	nc
EUGGR000625t1			Q4R4J7	Nucleolin			GO:0003723,GO:0005730,GO:0005737,GO:0042162,GO:1990904	K11294	cellular organisms; Eukaryota; Opisthokonta; Metazoa; Eumetazoa; Bilateria; Protostomia; Lophotrochozoa; Mollusca; Gastropoda; Patellogastropoda; Lottioidea; Lottiidae; Lottia	nc
EUGGR000626t1										nc
EUGGR000627t1	4555.Si005897m	domain--containing protein	B8XCH5	Protein QUIRKY			GO:0005575,GO:0005618,GO:0005622,GO:0005623,GO:0005737,GO:0005783,GO:0005911,GO:0009506,GO:0030054,GO:0030312,GO:0043226,GO:0043227,GO:0043229,GO:0043231,GO:0044424,GO:0044444,GO:0044464,GO:0055044,GO:0071944		cellular organisms; Eukaryota; Viridiplantae; Streptophyta; Streptophytina; Embryophyta; Tracheophyta	nc
EUGGR000628t1	45351.NEMVEDRAFT_v1g84990-PA	Laminin EGF-like (Domains III and V)	O88281	Multiple epidermal growth factor-like domains protein 6 (Multiple EGF-like domains protein 6) (Epidermal growth factor-like protein 3) (EGF-like protein 3)			GO:0005509,GO:0005576		cellular organisms; Eukaryota; Euglenozoa; Kinetoplastida; Bodonidae; Bodo; Bodo saltans	nc
EUGGR000629t1	10228.TriadP58934	NA							cellular organisms; Eukaryota; Opisthokonta; Metazoa; Eumetazoa	nc
EUGGR000630t1					CP018145.1	Brevibacillus formosus strain NF2, complete genome			cellular organisms; Bacteria; Terrabacteria group; Firmicutes; Bacilli; Bacillales; Paenibacillaceae; Brevibacillus; Brevibacillus sp. BC25	nc
EUGGR000631t1	7668.SPU_024242tr	Ankyrin Repeat Protein	Q12955	Ankyrin-3 (ANK-3) (Ankyrin-G)				K15503,K15504	cellular organisms	nc
EUGGR000632t1	7668.SPU_011154tr	Intracellular phospholipase B that catalyzes the double deacylation of phosphatidylcholine (PC) to glycerophosphocholine (GroPCho). Plays an important role in membrane lipid homeostasis. Responsible for the rapid PC turnover in response to inositol, elevated temperatures, or when choline is present in the growth medium (By similarity)	Q5RDS0	Neuropathy target esterase (EC 3.1.1.5) (Patatin-like phospholipase domain-containing protein 6)	XM_021511322.1	PREDICTED: Mizuhopecten yessoensis patatin-like phospholipase domain-containing protein 7 (LOC110459181), transcript variant X5, mRNA	GO:0000323,GO:0000902,GO:0000904,GO:0001525,GO:0001568,GO:0001944,GO:0003002,GO:0003008,GO:0003674,GO:0003824,GO:0004091,GO:0004620,GO:0004622,GO:0005488,GO:0005515,GO:0005575,GO:0005622,GO:0005623,GO:0005634,GO:0005635,GO:0005737,GO:0005739,GO:0005740,GO:0005764,GO:0005765,GO:0005773,GO:0005774,GO:0005783,GO:0005789,GO:0006066,GO:0006576,GO:0006629,GO:0006643,GO:0006644,GO:0006650,GO:0006793,GO:…	K14676	cellular organisms; Eukaryota; Opisthokonta	nc
EUGGR000633t1	7955.ENSDARP00000033695	inositol 1,4,5-trisphosphate receptor type	Q63269	Inositol 1,4,5-trisphosphate receptor type 3 (IP3 receptor isoform 3) (IP3R 3) (InsP3R3) (Type 3 inositol 1,4,5-trisphosphate receptor) (Type 3 InsP3 receptor)			GO:0000822,GO:0005220,GO:0005509,GO:0005635,GO:0005640,GO:0005737,GO:0005783,GO:0005789,GO:0005886,GO:0005903,GO:0007186,GO:0007204,GO:0015085,GO:0015278,GO:0016529,GO:0030176,GO:0030425,GO:0030659,GO:0030667,GO:0035091,GO:0043025,GO:0043209,GO:0043533,GO:0045177,GO:0048471,GO:0051209,GO:0051260,GO:0051291,GO:0060402,GO:0070679,GO:0071320,GO:0098793	K04958	cellular organisms; Eukaryota; Euglenozoa; Kinetoplastida; Bodonidae; Bodo; Bodo saltans	nc
EUGGR000634t1										nc
EUGGR000635t1	3847.GLYMA07G37820.1	WD repeat-containing protein	Q8YRI1	Uncharacterized WD repeat-containing protein alr3466			GO:0000003,GO:0003006,GO:0003674,GO:0005488,GO:0005515,GO:0005575,GO:0005622,GO:0005623,GO:0005634,GO:0005654,GO:0007275,GO:0008150,GO:0009791,GO:0010228,GO:0022414,GO:0031974,GO:0031981,GO:0032501,GO:0032502,GO:0032991,GO:0034708,GO:0035097,GO:0042393,GO:0043226,GO:0043227,GO:0043229,GO:0043231,GO:0043233,GO:0043234,GO:0044422,GO:0044424,GO:0044428,GO:0044446,GO:0044451,GO:0044464,GO:0044699,GO:…	K14963	cellular organisms	nc
EUGGR000636t1	39946.BGIOSGA004376-PA	(ABC) transporter	Q5W274	Pleiotropic drug resistance protein 3 (NtPDR3)			GO:0000041,GO:0002376,GO:0003674,GO:0005215,GO:0005575,GO:0005622,GO:0005623,GO:0005737,GO:0005739,GO:0005773,GO:0005774,GO:0005886,GO:0006082,GO:0006725,GO:0006790,GO:0006807,GO:0006810,GO:0006811,GO:0006812,GO:0006855,GO:0006950,GO:0006952,GO:0006955,GO:0008150,GO:0008152,GO:0008324,GO:0009056,GO:0009507,GO:0009526,GO:0009536,GO:0009607,GO:0009617,GO:0009620,GO:0009627,GO:0009719,GO:0009725,GO:…		cellular organisms; Eukaryota	nc
EUGGR000637t1	3218.PP1S78_164V6.1	Spastic ataxia of Charlevoix-Saguenay (Sacsin)	Q9NZJ4	Sacsin (DnaJ homolog subfamily C member 29) (DNAJC29)			GO:0005575,GO:0005911,GO:0009506,GO:0030054,GO:0055044	K17592	cellular organisms; Eukaryota	nc
EUGGR000638t1	45351.NEMVEDRAFT_v1g52068-PA	Notch ligand involved in the mediation of Notch signaling (By similarity)	Q06852	Cell surface glycoprotein 1 (Outer layer protein B) (S-layer protein 1)			GO:0000003,GO:0000278,GO:0000578,GO:0000902,GO:0000904,GO:0001654,GO:0001655,GO:0001667,GO:0001701,GO:0001708,GO:0001709,GO:0001736,GO:0001738,GO:0001745,GO:0001751,GO:0001752,GO:0001754,GO:0001756,GO:0001757,GO:0001822,GO:0001947,GO:0002009,GO:0002165,GO:0002376,GO:0002520,GO:0002682,GO:0003002,GO:0003006,GO:0003007,GO:0003140,GO:0003143,GO:0003674,GO:0005102,GO:0005112,GO:0005488,GO:0005515,GO:…	K06051	cellular organisms; Eukaryota; Rhodophyta; Florideophyceae; Rhodymeniophycidae; Gigartinales; Gigartinaceae; Chondrus; Chondrus crispus	nc
EUGGR000639t1	31033.ENSTRUP00000008828	Fanconi anemia complementation group d2	Q80V62	Fanconi anemia group D2 protein homolog (Protein FACD2)			GO:0008150,GO:0010941,GO:0042981,GO:0043066,GO:0043067,GO:0043069,GO:0048519,GO:0048523,GO:0050789,GO:0050794,GO:0060548,GO:0065007	K10891	cellular organisms; Eukaryota	nc
EUGGR000640t1	34740.HMEL009366-PA	ATPdependent RNA helicase	Q16JS8	Probable ATP-dependent RNA helicase spindle-E (EC 3.6.4.13)			GO:0000003,GO:0000070,GO:0000278,GO:0000280,GO:0000578,GO:0000819,GO:0001556,GO:0001709,GO:0003002,GO:0003006,GO:0003674,GO:0003724,GO:0003824,GO:0004004,GO:0004386,GO:0005575,GO:0005622,GO:0005623,GO:0005634,GO:0005737,GO:0006139,GO:0006152,GO:0006163,GO:0006195,GO:0006200,GO:0006259,GO:0006323,GO:0006342,GO:0006355,GO:0006403,GO:0006725,GO:0006753,GO:0006793,GO:0006796,GO:0006807,GO:0006996,GO:…	K18408	cellular organisms; Eukaryota; Glaucocystophyceae; Cyanophoraceae; Cyanophora; Cyanophora paradoxa	nc
EUGGR000641t1	34740.HMEL009366-PA	ATPdependent RNA helicase	Q16JS8	Probable ATP-dependent RNA helicase spindle-E (EC 3.6.4.13)	XM_005818151.1	Guillardia theta CCMP2712 hypothetical protein (GUITHDRAFT_83326) mRNA, partial cds	GO:0000003,GO:0000070,GO:0000278,GO:0000280,GO:0000578,GO:0000819,GO:0001556,GO:0001709,GO:0003002,GO:0003006,GO:0003674,GO:0003724,GO:0003824,GO:0004004,GO:0004386,GO:0005575,GO:0005622,GO:0005623,GO:0005634,GO:0005737,GO:0006139,GO:0006152,GO:0006163,GO:0006195,GO:0006200,GO:0006259,GO:0006323,GO:0006342,GO:0006355,GO:0006403,GO:0006725,GO:0006753,GO:0006793,GO:0006796,GO:0006807,GO:0006996,GO:…	K18408	cellular organisms; Eukaryota	nc
EUGGR000642t1	8364.ENSXETP00000017666	Zinc finger, CCHC domain containing	Q503I9	Poly(A) RNA polymerase GLD2 (EC 2.7.7.19) (PAP-associated domain-containing protein 4)	XM_019254859.1	PREDICTED: Larimichthys crocea poly(A) RNA polymerase GLD2 (LOC104921207), mRNA	GO:0000003,GO:0000228,GO:0000793,GO:0000794,GO:0001816,GO:0001817,GO:0001819,GO:0002831,GO:0003674,GO:0003824,GO:0005575,GO:0005622,GO:0005623,GO:0005634,GO:0005694,GO:0005730,GO:0005737,GO:0006139,GO:0006355,GO:0006396,GO:0006401,GO:0006725,GO:0006807,GO:0007154,GO:0007165,GO:0007166,GO:0008150,GO:0008152,GO:0009056,GO:0009057,GO:0009889,GO:0009892,GO:0009966,GO:0009987,GO:0010033,GO:0010467,GO:…	K13291,K14079	cellular organisms; Eukaryota; Cryptophyta; Pyrenomonadales; Geminigeraceae; Guillardia; Guillardia theta; Guillardia theta CCMP2712	nc
EUGGR000643t1			Q9SI09	Probable E3 ubiquitin-protein ligase XERICO (EC 2.3.2.27) (RING-type E3 ubiquitin transferase XERICO)	XM_005822838.1	Guillardia theta CCMP2712 hypothetical protein (GUITHDRAFT_60892) mRNA, partial cds	GO:0006970,GO:0009651,GO:0009687,GO:0009688,GO:0009739,GO:0010200,GO:0016021,GO:0016567,GO:0016740,GO:0046872	K16285	cellular organisms; Eukaryota	nc
EUGGR000644t1	35128.Thaps264816	Component of the post-replicative DNA mismatch repair system (MMR). Heterodimerizes with msh-2 to form MutS beta, which binds to DNA mismatches thereby initiating DNA repair. Msh-3 provides substrate-binding and substrate-specificity to the complex. When bound, the MutS beta heterodimer bends the DNA helix and shields approximately 20 base pairs. Acts mainly to repair insertion-deletion loops (ID…	Q84LK0	DNA mismatch repair protein MSH1, mitochondrial (AtMSH1) (MutS protein homolog 1) (Protein CHLOROPLAST MUTATOR)			GO:0000002,GO:0000003,GO:0000018,GO:0000217,GO:0000228,GO:0000400,GO:0000404,GO:0000710,GO:0003674,GO:0003676,GO:0003677,GO:0003684,GO:0003690,GO:0003824,GO:0005488,GO:0005575,GO:0005622,GO:0005623,GO:0005634,GO:0005694,GO:0005737,GO:0005739,GO:0006139,GO:0006152,GO:0006163,GO:0006195,GO:0006200,GO:0006259,GO:0006281,GO:0006298,GO:0006310,GO:0006725,GO:0006753,GO:0006793,GO:0006796,GO:0006807,GO:…		cellular organisms; Eukaryota; Alveolata; Chromerida; Vitrella; Vitrella brassicaformis; Vitrella brassicaformis CCMP3155	nc
EUGGR000645t1									cellular organisms; Bacteria; Proteobacteria	nc
EUGGR000646t1									cellular organisms; Eukaryota; Rhizaria; Cercozoa; Chlorarachniophyceae; Bigelowiella; Bigelowiella natans; Bigelowiella natans CCMP2755	nc
EUGGR000647t1			O35814	Stress-induced-phosphoprotein 1 (STI1) (Hsc70/Hsp90-organizing protein) (Hop)			GO:0005634,GO:0005737,GO:0008022,GO:0030544,GO:0032991,GO:0051087,GO:0051879,GO:0098761,GO:0101031	K09553	cellular organisms; Eukaryota	nc
EUGGR000648t1	45351.NEMVEDRAFT_v1g137140-PA	chromosome 14 open reading frame 166B	Q7RTR2	NLR family CARD domain-containing protein 3 (CARD15-like protein) (Caterpiller protein 16.2) (CLR16.2) (NACHT, LRR and CARD domains-containing protein 3) (Nucleotide-binding oligomerization domain protein 3)	XM_005840138.1	Guillardia theta CCMP2712 hypothetical protein (GUITHDRAFT_100925) mRNA, complete cds	GO:0004672,GO:0005524		cellular organisms; Eukaryota; Cryptophyta; Pyrenomonadales; Geminigeraceae; Guillardia; Guillardia theta; Guillardia theta CCMP2712	nc
EUGGR000649t1	7897.ENSLACP00000017549	PPIases accelerate the folding of proteins	P29117	Peptidyl-prolyl cis-trans isomerase F, mitochondrial (PPIase F) (EC 5.2.1.8) (Cyclophilin D) (CyP-D) (CypD) (Cyclophilin F) (Rotamase F)			GO:0000003,GO:0000307,GO:0000413,GO:0001932,GO:0002165,GO:0003006,GO:0003674,GO:0003755,GO:0003824,GO:0005575,GO:0005622,GO:0005623,GO:0005634,GO:0005654,GO:0005737,GO:0005829,GO:0005856,GO:0005875,GO:0006457,GO:0006464,GO:0006950,GO:0007275,GO:0007431,GO:0007435,GO:0007552,GO:0007559,GO:0008023,GO:0008024,GO:0008150,GO:0008152,GO:0008219,GO:0009605,GO:0009653,GO:0009791,GO:0009886,GO:0009888,GO:…	K01802,K03767,K09565,K12172	cellular organisms	nc
EUGGR000650t1	45351.NEMVEDRAFT_v1g89232-PA	Non-SMC condensin II complex, subunit D3	P42695	Condensin-2 complex subunit D3 (Non-SMC condensin II complex subunit D3) (hCAP-D3)			GO:0000003,GO:0000070,GO:0000226,GO:0000228,GO:0000278,GO:0000280,GO:0000775,GO:0000779,GO:0000785,GO:0000790,GO:0000792,GO:0000793,GO:0000794,GO:0000796,GO:0000799,GO:0000819,GO:0001674,GO:0002119,GO:0002164,GO:0003006,GO:0003674,GO:0005488,GO:0005515,GO:0005575,GO:0005622,GO:0005623,GO:0005634,GO:0005654,GO:0005694,GO:0005720,GO:0005721,GO:0006139,GO:0006259,GO:0006323,GO:0006725,GO:0006807,GO:…	K11491	cellular organisms; Eukaryota; Opisthokonta; Opisthokonta incertae sedis; Ichthyosporea; Capsaspora; Capsaspora owczarzaki; Capsaspora owczarzaki ATCC 30864	nc
EUGGR000651t1									cellular organisms; Bacteria; Terrabacteria group; Firmicutes; Bacilli; Bacillales; Paenibacillaceae; Brevibacillus; Brevibacillus sp. BC25	nc
EUGGR000652t1	8128.ENSONIP00000010701	DNA repair protein Rad50	P70388	DNA repair protein RAD50 (mRad50) (EC 3.6.-.-)			GO:0000019,GO:0000722,GO:0000784,GO:0000790,GO:0000794,GO:0003677,GO:0003690,GO:0003691,GO:0004017,GO:0005524,GO:0005634,GO:0005654,GO:0006281,GO:0006302,GO:0006310,GO:0006974,GO:0007004,GO:0007346,GO:0016233,GO:0016234,GO:0016887,GO:0030674,GO:0030870,GO:0031860,GO:0031954,GO:0032206,GO:0032508,GO:0033674,GO:0035861,GO:0043047,GO:0045120,GO:0046597,GO:0046872,GO:0048471,GO:0051276,GO:0051291,GO:…	K10866	cellular organisms; Eukaryota	nc
EUGGR000653t1					XM_006956767.1	Wallemia mellicola CBS 633.66 hypothetical protein partial mRNA			cellular organisms; Bacteria; Terrabacteria group; Actinobacteria; Actinobacteria; Corynebacteriales; Gordoniaceae; Gordonia; Gordonia neofelifaecis; Gordonia neofelifaecis NRRL B-59395	nc
EUGGR000654t1	4577.GRMZM2G060045_P01	ATP-binding cassette, sub-family D (ALD), member	Q94FB9	ABC transporter D family member 1 (ABC transporter ABCD.1) (AtABCD1) (EC 7.6.2.4) (Peroxisomal ABC transporter 1) (AtPXA1) (Protein ACETATE NON-UTILIZING 2) (Protein COMATOSE) (Protein PEROXISOME DEFECTIVE 3) (Ped3p)	XM_021058760.1	PREDICTED: Exaiptasia pallida ATP-binding cassette sub-family D member 4-like (LOC110252004), mRNA	GO:0005575,GO:0005622,GO:0005623,GO:0005737,GO:0005777,GO:0005778,GO:0016020,GO:0031090,GO:0031903,GO:0042579,GO:0043226,GO:0043227,GO:0043229,GO:0043231,GO:0044422,GO:0044424,GO:0044438,GO:0044439,GO:0044444,GO:0044446,GO:0044464,GO:0046861	K05677	cellular organisms; Eukaryota; Cryptophyta; Cryptomonadales; Goniomonadaceae; Goniomonas; Goniomonas avonlea	nc
EUGGR000655t1	9669.ENSMPUP00000013667	WD repeat domain 65	Q96MR6	Cilia- and flagella-associated protein 57 (WD repeat-containing protein 65)	XM_002683089.1	Naegleria gruberi hypothetical protein, mRNA			cellular organisms; Eukaryota; Euglenozoa; Kinetoplastida; Bodonidae; Bodo; Bodo saltans	nc
EUGGR000656t1									cellular organisms; Eukaryota; Viridiplantae; Streptophyta; Klebsormidiophyceae; Klebsormidiales; Klebsormidiaceae; Klebsormidium; Klebsormidium flaccidum	nc
EUGGR000657t1										nc
EUGGR000658t1	5911.EAS07064	Kinesin family member	Q9VB25	Kinesin-like protein Klp98A	XM_010117470.1	PREDICTED: Chlamydotis macqueenii kinesin-like protein KIF16B (LOC104477392), partial mRNA	GO:0003777,GO:0005524,GO:0005769,GO:0005829,GO:0005871,GO:0005874,GO:0006914,GO:0007018,GO:0008017,GO:0008574,GO:0016887,GO:0032266,GO:0045022,GO:0045167,GO:0140024,GO:1901981	K10392	cellular organisms; Eukaryota; Euglenozoa; Kinetoplastida; Trypanosomatidae	nc
EUGGR000659t1	400682.PAC_15707651	DIS3 mitotic control homolog (S	P44907	Ribonuclease R (RNase R) (EC 3.1.13.1) (VacB protein homolog)	CP004388.1	Thalassospira xiamenensis M-5 = DSM 17429, complete genome	GO:0003723,GO:0005737,GO:0008859	K18758	cellular organisms; Bacteria; Proteobacteria; Alphaproteobacteria; Rhodospirillales; Rhodospirillaceae	nc
EUGGR000660t1	5762.XP_002672904.1	WD40	Q7ZUV2	Katanin p80 WD40 repeat-containing subunit B1 (Katanin p80 subunit B1) (p80 katanin)	XM_002672858.1	Naegleria gruberi predicted protein, mRNA	GO:0000922,GO:0005737,GO:0005813,GO:0005819,GO:0005874,GO:0007019,GO:0007049,GO:0007420,GO:0008017,GO:0008352,GO:0030901,GO:0051013,GO:0051301	K18643	cellular organisms; Eukaryota	nc
EUGGR000661t1										nc
EUGGR000662t1	29760.VIT_17s0000g01550.t01	ATPase family AAA domaincontaining protein	Q9P7J5	Uncharacterized AAA domain-containing protein C24B10.10c	XM_010665437.2	PREDICTED: Vitis vinifera uncharacterized LOC100266414 (LOC100266414), transcript variant X2, mRNA	GO:0005524		cellular organisms; Eukaryota; Viridiplantae; Streptophyta; Streptophytina; Embryophyta; Tracheophyta; Euphyllophyta; Spermatophyta; Magnoliophyta; Mesangiospermae; eudicotyledons; Gunneridae; Pentapetalae; rosids; malvids; Brassicales; Brassicaceae; Camelineae; Arabidopsis; Arabidopsis thaliana	nc
EUGGR000663t1									cellular organisms; Eukaryota; Alveolata; Dinophyceae; Suessiales; Symbiodiniaceae; Symbiodinium; Symbiodinium microadriaticum	nc
EUGGR000664t1	65071.PYU1_T006208	Ubox domain-containing protein	O01761	Muscle M-line assembly protein unc-89 (Obscurin) (Uncoordinated protein 89)				K08332	cellular organisms; Eukaryota; Cryptophyta	nc
EUGGR000665t1	9483.ENSCJAP00000007068	ankyrin repeat	P16157	Ankyrin-1 (ANK-1) (Ankyrin-R) (Erythrocyte ankyrin)				K15503	cellular organisms	nc
EUGGR000666t1	51511.ENSCSAVP00000008164	Nucleolar protein	Q7T0Q5	Nucleolar protein 10			GO:0000003,GO:0002119,GO:0002164,GO:0005575,GO:0005622,GO:0005623,GO:0005634,GO:0005730,GO:0005737,GO:0005829,GO:0006139,GO:0006364,GO:0006396,GO:0006725,GO:0006807,GO:0007275,GO:0007610,GO:0008150,GO:0008152,GO:0009790,GO:0009791,GO:0009792,GO:0009987,GO:0010467,GO:0016070,GO:0016072,GO:0018991,GO:0019098,GO:0022414,GO:0022613,GO:0030529,GO:0030684,GO:0030686,GO:0031974,GO:0031981,GO:0032501,GO:…	K14788	cellular organisms; Eukaryota	nc
EUGGR000667t1	7668.SPU_024242tr	Ankyrin Repeat Protein	Q8IWZ3	Ankyrin repeat and KH domain-containing protein 1 (HIV-1 Vpr-binding ankyrin repeat protein) (Multiple ankyrin repeats single KH domain) (hMASK)	XM_001318998.1	Trichomonas vaginalis G3 ankyrin repeat protein, putative (TVAG_313850) partial mRNA	GO:0003723,GO:0005737,GO:0045087	K15503,K15504	cellular organisms; Eukaryota; Alveolata; Dinophyceae; Suessiales; Symbiodiniaceae; Symbiodinium; Symbiodinium microadriaticum	nc
EUGGR000668t1			Q58157	Bacteriohemerythrin	AP014945.1	Caldimicrobium thiodismutans DNA, complete genome	GO:0005344,GO:0005506	K07216		nc
EUGGR000669t1	3218.PP1S103_90V6.1	transient receptor potential cation channel, subfamily C, member 4 associated protein	Q8TEL6	Short transient receptor potential channel 4-associated protein (Trp4-associated protein) (Trpc4-associated protein) (Protein TAP1) (TNF-receptor ubiquitous scaffolding/signaling protein) (Protein TRUSS)			GO:0000151,GO:0003674,GO:0005488,GO:0005515,GO:0005575,GO:0005622,GO:0005623,GO:0006464,GO:0006508,GO:0006511,GO:0008150,GO:0008152,GO:0009056,GO:0009057,GO:0009987,GO:0016567,GO:0019538,GO:0019899,GO:0019902,GO:0019941,GO:0030163,GO:0031461,GO:0031464,GO:0032446,GO:0032991,GO:0036211,GO:0043170,GO:0043234,GO:0043412,GO:0043632,GO:0044237,GO:0044238,GO:0044248,GO:0044257,GO:0044260,GO:0044265,GO:…	K11796	cellular organisms; Eukaryota	nc
EUGGR000670t1	88036.EFJ26934	Pentatricopeptide repeat-containing protein	Q0WLC6	Pentatricopeptide repeat-containing protein MRL1, chloroplastic (Protein MATURATION OF RBCL 1) (AtMRL1)			GO:0005739,GO:0009507,GO:0048255	K17964	cellular organisms; Eukaryota; Haptophyceae; Prymnesiales; Chrysochromulinaceae; Chrysochromulina; Chrysochromulina sp. CCMP291	nc
EUGGR000671t1										nc
EUGGR000672t1	7739.JGI126285	elongation factor 3	Q8H0V6	ABC transporter F family member 3 (ABC transporter ABCF.3) (AtABCF3) (GCN20-type ATP-binding cassette protein GCN3)			GO:0003674,GO:0003824,GO:0005215,GO:0005575,GO:0006139,GO:0006152,GO:0006163,GO:0006195,GO:0006200,GO:0006725,GO:0006753,GO:0006793,GO:0006796,GO:0006807,GO:0006810,GO:0008150,GO:0008152,GO:0009056,GO:0009116,GO:0009117,GO:0009119,GO:0009123,GO:0009125,GO:0009126,GO:0009128,GO:0009141,GO:0009143,GO:0009144,GO:0009146,GO:0009150,GO:0009154,GO:0009158,GO:0009161,GO:0009164,GO:0009166,GO:0009167,GO:…	K06158	cellular organisms; Eukaryota	nc
EUGGR000673t1	164328.Phyra95403	WD40	Q8YTC2	Uncharacterized WD repeat-containing protein alr2800					cellular organisms; Eukaryota; Stramenopiles	nc
EUGGR000674t1	69293.ENSGACP00000020762	ubiquitin carboxyl-terminal hydrolase	Q9FPT1	Ubiquitin carboxyl-terminal hydrolase 12 (EC 3.4.19.12) (Deubiquitinating enzyme 12) (AtUBP12) (Ubiquitin thioesterase 12) (Ubiquitin-specific-processing protease 12)			GO:0004197,GO:0004843,GO:0005634,GO:0005737,GO:0005829,GO:0006511,GO:0009867,GO:0016579,GO:0031647	K11857	cellular organisms; Eukaryota	nc
EUGGR000675t1	5762.XP_002680461.1	HYDIN, axonemal central pair apparatus protein	Q4G0P3	Hydrocephalus-inducing protein homolog			GO:0000902,GO:0002064,GO:0003341,GO:0006928,GO:0006996,GO:0007017,GO:0007018,GO:0007275,GO:0007399,GO:0007417,GO:0007420,GO:0008150,GO:0009653,GO:0009888,GO:0009987,GO:0010927,GO:0016043,GO:0021591,GO:0022607,GO:0030030,GO:0030031,GO:0030154,GO:0030855,GO:0032501,GO:0032502,GO:0032989,GO:0032990,GO:0042384,GO:0044085,GO:0044699,GO:0044707,GO:0044763,GO:0044767,GO:0044782,GO:0048468,GO:0048513,GO:…	K17570	cellular organisms; Eukaryota; Euglenozoa; Kinetoplastida; Bodonidae; Bodo; Bodo saltans	nc
EUGGR000676t1	7091.BGIBMGA014226-TA	myosin heavy chain	Q8MJV0	Myosin-1 (Myosin heavy chain 1) (Myosin heavy chain 2x) (MyHC-2x) (Myosin heavy chain, skeletal muscle, adult 1)			GO:0000003,GO:0000146,GO:0001667,GO:0003006,GO:0003008,GO:0003012,GO:0003674,GO:0003774,GO:0003824,GO:0005198,GO:0005488,GO:0005515,GO:0005575,GO:0005622,GO:0005623,GO:0005694,GO:0005700,GO:0005703,GO:0005737,GO:0005856,GO:0005859,GO:0005863,GO:0006139,GO:0006152,GO:0006163,GO:0006195,GO:0006200,GO:0006461,GO:0006725,GO:0006753,GO:0006793,GO:0006796,GO:0006807,GO:0006928,GO:0006936,GO:0006941,GO:…	K10352,K17751	cellular organisms; Eukaryota; Amoebozoa; Mycetozoa; Dictyostelids; Acytosteliales; Acytosteliaceae; Heterostelium; Heterostelium pallidum	nc
EUGGR000677t1			Q19317	Putative neurobeachin homolog (Suppressor enhancer of lin-12)			GO:0005634,GO:0005737,GO:0016020,GO:0016197,GO:0040028,GO:0045176,GO:0045746,GO:0045807,GO:0048471		cellular organisms; Eukaryota; Amoebozoa; Mycetozoa; Dictyostelids; Acytosteliales; Acytosteliaceae; Heterostelium; Heterostelium pallidum	nc
EUGGR000678t1	3055.EDP03844	NA	A8IUG5	Cilia- and flagella-associated protein 99			GO:0031514		cellular organisms; Eukaryota	nc
EUGGR000679t1	515849.XP_001912358.1	NA							cellular organisms; Eukaryota; Amoebozoa; Discosea; Longamoebia; Centramoebida; Acanthamoebidae; Acanthamoeba; Acanthamoeba castellanii	nc
EUGGR000680t1	65071.PYU1_T006561	ATP-binding cassette, sub-family C (CFTR MRP), member	O15439	Multidrug resistance-associated protein 4 (ATP-binding cassette sub-family C member 4) (MRP/cMOAT-related ABC transporter) (Multi-specific organic anion transporter B) (MOAT-B)					cellular organisms; Eukaryota; Opisthokonta	nc
EUGGR000681t1	4081.Solyc04g054270.2.1	Pentatricopeptide repeat-containing protein	Q9LYT2	Pentatricopeptide repeat-containing protein At3g59040			GO:0000003,GO:0003006,GO:0005575,GO:0005622,GO:0005623,GO:0005737,GO:0007275,GO:0008150,GO:0009507,GO:0009536,GO:0009790,GO:0009791,GO:0009793,GO:0010154,GO:0022414,GO:0032501,GO:0032502,GO:0043226,GO:0043227,GO:0043229,GO:0043231,GO:0044424,GO:0044444,GO:0044464,GO:0044699,GO:0044707,GO:0044767,GO:0048316,GO:0048608,GO:0048731,GO:0048856,GO:0061458		cellular organisms; Eukaryota; Viridiplantae; Streptophyta; Klebsormidiophyceae; Klebsormidiales; Klebsormidiaceae; Klebsormidium; Klebsormidium flaccidum	nc
EUGGR000682t1										nc
EUGGR000683t1	34740.HMEL011973-PA	ATP-binding cassette, subfamily B (MDR TAP), member	Q54BT3	ABC transporter B family member 2 (ABC transporter ABCB.2)			GO:0003674,GO:0003824,GO:0005215,GO:0005575,GO:0005623,GO:0005886,GO:0006139,GO:0006152,GO:0006163,GO:0006195,GO:0006200,GO:0006725,GO:0006753,GO:0006793,GO:0006796,GO:0006807,GO:0006810,GO:0006855,GO:0008150,GO:0008152,GO:0009056,GO:0009116,GO:0009117,GO:0009119,GO:0009123,GO:0009125,GO:0009126,GO:0009128,GO:0009141,GO:0009143,GO:0009144,GO:0009146,GO:0009150,GO:0009154,GO:0009158,GO:0009161,GO:…	K05658	cellular organisms; Eukaryota; Opisthokonta	nc
EUGGR000684t1	2850.Phatr45350	NA			XM_002179283.1	Phaeodactylum tricornutum CCAP 1055/1 predicted protein partial mRNA	GO:0000166,GO:0001882,GO:0001883,GO:0003674,GO:0003824,GO:0005215,GO:0005488,GO:0005524,GO:0006139,GO:0006152,GO:0006163,GO:0006195,GO:0006200,GO:0006725,GO:0006753,GO:0006793,GO:0006796,GO:0006807,GO:0006810,GO:0008150,GO:0008152,GO:0009056,GO:0009116,GO:0009117,GO:0009119,GO:0009123,GO:0009125,GO:0009126,GO:0009128,GO:0009141,GO:0009143,GO:0009144,GO:0009146,GO:0009150,GO:0009154,GO:0009158,GO:…		cellular organisms; Eukaryota; Stramenopiles; Bacillariophyta; Bacillariophyceae; Bacillariophycidae	nc
EUGGR000685t1	5762.XP_002683106.1	Ral GTPase activating protein, beta subunit (Non-catalytic)	Q54TK4	Rap-GAP domain-containing protein DDB_G0281809			GO:0003674,GO:0005083,GO:0005096,GO:0005099,GO:0005488,GO:0005515,GO:0005575,GO:0005622,GO:0005623,GO:0005634,GO:0005737,GO:0005829,GO:0006140,GO:0007154,GO:0007165,GO:0007264,GO:0007265,GO:0007275,GO:0007568,GO:0008047,GO:0008150,GO:0008340,GO:0009118,GO:0009894,GO:0009966,GO:0009987,GO:0010259,GO:0010646,GO:0017123,GO:0019219,GO:0019220,GO:0019222,GO:0023051,GO:0023052,GO:0030234,GO:0030695,GO:…		cellular organisms; Eukaryota	nc
EUGGR000686t1	8083.ENSXMAP00000005417	NA							cellular organisms; Eukaryota	nc
EUGGR000687t1	3055.EDO99210	zinc finger CCCH-type containing	A4K2V0	Mitochondrial import receptor subunit TOM34 (Translocase of outer membrane 34 kDa subunit)					cellular organisms; Eukaryota; Viridiplantae; Chlorophyta; Chlorophyceae; Chlamydomonadales; Chlamydomonadaceae; Chlamydomonas; Chlamydomonas reinhardtii	nc
EUGGR000688t1	10228.TriadP52944	Kinesin light chain			AP018290.1	Calothrix sp. NIES-4105 DNA, nearly complete genome			cellular organisms; Bacteria; Terrabacteria group; Cyanobacteria/Melainabacteria group; Cyanobacteria; Oscillatoriophycideae; Oscillatoriales; Oscillatoriaceae; Moorea; Moorea producens; Moorea producens 3L	nc
EUGGR000689t1	3055.EDO99210	zinc finger CCCH-type containing	Q8CGY6	Protein unc-45 homolog B (Unc-45B)			GO:0002088,GO:0005829,GO:0007517,GO:0030154,GO:0051879,GO:0061077	K21991	cellular organisms; Eukaryota; Viridiplantae; Chlorophyta; Chlorophyceae; Chlamydomonadales; Chlamydomonadaceae; Chlamydomonas; Chlamydomonas reinhardtii	nc
EUGGR000690t1	88036.EFJ15378	protein kinase domain containing protein	Q5R4M2	Serine/threonine-protein kinase ULK4 (EC 2.7.11.1) (Unc-51-like kinase 4)	XM_001770425.1	Physcomitrella patens subsp. patens predicted protein (PHYPADRAFT_136143) mRNA, complete cds	GO:0000910,GO:0000911,GO:0000912,GO:0000914,GO:0003674,GO:0005488,GO:0005515,GO:0005575,GO:0005911,GO:0006996,GO:0007010,GO:0007049,GO:0007275,GO:0007349,GO:0008017,GO:0008092,GO:0008150,GO:0009506,GO:0009653,GO:0009987,GO:0010342,GO:0015631,GO:0016043,GO:0022402,GO:0022607,GO:0030029,GO:0030036,GO:0030054,GO:0031032,GO:0032501,GO:0032502,GO:0032506,GO:0044085,GO:0044699,GO:0044707,GO:0044763,GO:…	K17545	cellular organisms; Eukaryota	nc
EUGGR000691t1	5306.JGI67859	phosphoribosylformylglycinamidine synthase	Q9HXN2	Phosphoribosylformylglycinamidine synthase (FGAM synthase) (FGAMS) (EC 6.3.5.3) (Formylglycinamide ribonucleotide amidotransferase) (FGAR amidotransferase) (FGAR-AT)			GO:0003674,GO:0003824,GO:0004642,GO:0005575,GO:0005622,GO:0005623,GO:0005737,GO:0005794,GO:0006139,GO:0006163,GO:0006164,GO:0006188,GO:0006189,GO:0006725,GO:0006753,GO:0006793,GO:0006796,GO:0006807,GO:0007275,GO:0008150,GO:0008152,GO:0009058,GO:0009117,GO:0009123,GO:0009124,GO:0009126,GO:0009127,GO:0009150,GO:0009152,GO:0009156,GO:0009161,GO:0009165,GO:0009167,GO:0009168,GO:0009259,GO:0009260,GO:…	K01952	cellular organisms; Bacteria; Proteobacteria; Gammaproteobacteria; Pseudomonadales; Pseudomonadaceae; Pseudomonas	nc
EUGGR000692t1	4113.PGSC0003DMT400020749	ser thr protein phosphatase family protein	Q7Y0F6	SPX domain-containing protein 5 (Protein SPX DOMAIN GENE 5) (OsSPX5)			GO:0005634,GO:0005737,GO:0016036,GO:0070417		cellular organisms; Eukaryota; Viridiplantae; Streptophyta	nc
EUGGR000693t1										nc
EUGGR000694t1	13616.ENSMODP00000003046	excision repair cross-complementing rodent repair deficiency complementation group	Q03468	DNA excision repair protein ERCC-6 (EC 3.6.4.-) (ATP-dependent helicase ERCC6) (Cockayne syndrome protein CSB)			GO:0000165,GO:0000166,GO:0000186,GO:0000187,GO:0000302,GO:0000303,GO:0001882,GO:0001883,GO:0001894,GO:0001895,GO:0001932,GO:0001934,GO:0003674,GO:0003676,GO:0003677,GO:0003682,GO:0003824,GO:0005488,GO:0005515,GO:0005524,GO:0005575,GO:0005622,GO:0005623,GO:0005634,GO:0005654,GO:0005730,GO:0006139,GO:0006152,GO:0006163,GO:0006195,GO:0006200,GO:0006259,GO:0006281,GO:0006283,GO:0006284,GO:0006289,GO:…	K10841	cellular organisms; Eukaryota	nc
EUGGR000695t1										nc
EUGGR000696t1	5762.XP_002673563.1	NA								nc
EUGGR000697t1	412030.XP_001424288.1	WD repeat-containing protein	Q585H6	Flagellar attachment zone protein 1			GO:0000281,GO:0005856,GO:0005929,GO:0020016,GO:0031514,GO:0032991,GO:0060271	K12602	cellular organisms; Eukaryota; Euglenozoa; Kinetoplastida; Bodonidae; Bodo; Bodo saltans	nc
EUGGR000698t1	69293.ENSGACP00000012238	Telomerase, reverse transcriptase	Q673L6	Telomerase reverse transcriptase (EC 2.7.7.49) (Telomerase catalytic subunit)			GO:0000003,GO:0001894,GO:0002262,GO:0002376,GO:0002520,GO:0003008,GO:0003674,GO:0003720,GO:0003824,GO:0003964,GO:0005575,GO:0005622,GO:0005623,GO:0005634,GO:0007275,GO:0007276,GO:0007283,GO:0007586,GO:0008150,GO:0008152,GO:0009987,GO:0010669,GO:0016740,GO:0016772,GO:0016779,GO:0019953,GO:0021700,GO:0022414,GO:0022600,GO:0030097,GO:0030099,GO:0030154,GO:0030218,GO:0030277,GO:0032501,GO:0032502,GO:…	K11126	cellular organisms; Eukaryota; Viridiplantae; Streptophyta; Klebsormidiophyceae; Klebsormidiales; Klebsormidiaceae; Klebsormidium; Klebsormidium flaccidum	nc
EUGGR000699t1										nc
EUGGR000700t1										nc
EUGGR000701t1									cellular organisms; Eukaryota; Alveolata; Dinophyceae; Suessiales; Symbiodiniaceae; Symbiodinium; Symbiodinium microadriaticum	nc
EUGGR000702t1	559305.XP_003232339.1	L-aminoadipate-semialdehyde dehydrogenase, large subunit	Q75BB3	L-2-aminoadipate reductase large subunit (EC 1.2.1.31) (EC 1.2.1.95) (Alpha-aminoadipate reductase) (Alpha-AR) (L-aminoadipate-semialdehyde dehydrogenase)			GO:0000062,GO:0003674,GO:0003824,GO:0004043,GO:0005488,GO:0005575,GO:0005622,GO:0005623,GO:0005737,GO:0005829,GO:0006082,GO:0006520,GO:0006553,GO:0006807,GO:0007275,GO:0008150,GO:0008152,GO:0008652,GO:0009058,GO:0009066,GO:0009067,GO:0009085,GO:0009987,GO:0016053,GO:0016491,GO:0016620,GO:0016903,GO:0019752,GO:0019878,GO:0032501,GO:0032502,GO:0043167,GO:0043168,GO:0043436,GO:0043581,GO:0044237,GO:…	K00143	cellular organisms; Eukaryota; Amoebozoa; Discosea; Longamoebia; Centramoebida; Acanthamoebidae; Acanthamoeba; Acanthamoeba castellanii	nc
EUGGR000703t1	10228.TriadP53629	Inherit from NOG: ATPase family, AAA domain containing 5	Q4QY64	ATPase family AAA domain-containing protein 5 (Chromosome fragility-associated gene 1 protein)			GO:0005575,GO:0005622,GO:0005623,GO:0005634,GO:0007275,GO:0007399,GO:0008150,GO:0009987,GO:0022008,GO:0030154,GO:0032501,GO:0032502,GO:0043226,GO:0043227,GO:0043229,GO:0043231,GO:0044424,GO:0044464,GO:0044699,GO:0044707,GO:0044763,GO:0048731,GO:0048856,GO:0048869		cellular organisms; Eukaryota	nc
EUGGR000704t1			Q06852	Cell surface glycoprotein 1 (Outer layer protein B) (S-layer protein 1)					cellular organisms; Bacteria; Terrabacteria group; Firmicutes; Clostridia; Clostridiales; Hungateiclostridiaceae; Hungateiclostridium; Hungateiclostridium thermocellum	nc
EUGGR000705t1					XM_001420472.1	Ostreococcus lucimarinus CCE9901 predicted protein partial mRNA			cellular organisms; Eukaryota; Rhizaria; Cercozoa; Imbricatea; Plasmodiophorida; Plasmodiophoridae; Plasmodiophora; Plasmodiophora brassicae	nc
EUGGR000706t1	4558.Sb05g000740.1	F-box and leucine-rich repeat protein 7	Q9C5D2	F-box/LRR-repeat protein 4 (AtFBL4)			GO:0000086,GO:0000151,GO:0000278,GO:0000280,GO:0003674,GO:0003824,GO:0004842,GO:0005575,GO:0005622,GO:0005623,GO:0005813,GO:0005815,GO:0005856,GO:0006464,GO:0006508,GO:0006511,GO:0006996,GO:0007049,GO:0007067,GO:0008150,GO:0008152,GO:0008283,GO:0009056,GO:0009057,GO:0009987,GO:0010498,GO:0015630,GO:0016043,GO:0016567,GO:0016874,GO:0016879,GO:0016881,GO:0019005,GO:0019538,GO:0019787,GO:0019941,GO:…	K10268,K10273	cellular organisms; Eukaryota	nc
EUGGR000707t1					CP001814.1	Streptosporangium roseum DSM 43021, complete genome			cellular organisms; Bacteria; Terrabacteria group; Actinobacteria; Actinobacteria; Streptosporangiales; Streptosporangiaceae; Streptosporangium; Streptosporangium roseum; Streptosporangium roseum DSM 43021	nc
EUGGR000708t1	65071.PYU1_T006561	ATP-binding cassette, sub-family C (CFTR MRP), member	O15439	Multidrug resistance-associated protein 4 (ATP-binding cassette sub-family C member 4) (MRP/cMOAT-related ABC transporter) (Multi-specific organic anion transporter B) (MOAT-B)			GO:0002576,GO:0005524,GO:0005886,GO:0010243,GO:0014070,GO:0015662,GO:0016020,GO:0016021,GO:0016323,GO:0016404,GO:0031088,GO:0032310,GO:0042493,GO:0042626,GO:0043225,GO:0048661,GO:0055085,GO:0060271	K05673	cellular organisms; Eukaryota; Opisthokonta; Metazoa; Eumetazoa	nc
EUGGR000709t1	65071.PYU1_T002641	Guanylate cyclase	Q08828	Adenylate cyclase type 1 (EC 4.6.1.1) (ATP pyrophosphate-lyase 1) (Adenylate cyclase type I) (Adenylyl cyclase 1) (Ca(2+)/calmodulin-activated adenylyl cyclase)			GO:0001653,GO:0003008,GO:0003013,GO:0003674,GO:0003824,GO:0004383,GO:0004871,GO:0004872,GO:0004888,GO:0005488,GO:0005515,GO:0005575,GO:0005623,GO:0005886,GO:0006139,GO:0006163,GO:0006164,GO:0006182,GO:0006725,GO:0006753,GO:0006793,GO:0006796,GO:0006807,GO:0007154,GO:0007165,GO:0007166,GO:0007167,GO:0007168,GO:0008015,GO:0008150,GO:0008152,GO:0008217,GO:0009058,GO:0009117,GO:0009150,GO:0009152,GO:…	K01769,K11858,K12324	cellular organisms; Eukaryota; Glaucocystophyceae; Cyanophoraceae; Cyanophora; Cyanophora paradoxa	nc
EUGGR000710t1	486041.XP_001873558.1	DyNactin	P35458	Dynactin subunit 1 (150 kDa dynein-associated polypeptide) (DAP-150) (DP-150) (p150-glued)	XM_007924069.1	Pseudocercospora fijiensis CIRAD86 hypothetical protein mRNA	GO:0003674,GO:0005488,GO:0005515,GO:0005575,GO:0005622,GO:0005623,GO:0005856,GO:0005869,GO:0005875,GO:0007097,GO:0008017,GO:0008092,GO:0008150,GO:0009987,GO:0015629,GO:0015630,GO:0015631,GO:0032991,GO:0040023,GO:0043226,GO:0043228,GO:0043229,GO:0043232,GO:0043234,GO:0044422,GO:0044424,GO:0044430,GO:0044446,GO:0044464,GO:0044699,GO:0044763,GO:0051010,GO:0051179,GO:0051234,GO:0051640,GO:0051641,GO:…	K04648	cellular organisms; Eukaryota; Opisthokonta; Fungi; Dikarya; Ascomycota; saccharomyceta; Pezizomycotina; leotiomyceta; Eurotiomycetes; Eurotiomycetidae; Eurotiales; Aspergillaceae; Aspergillus; Aspergillus niger	nc
EUGGR000711t1	43151.ADAR000768-PA	ATPdependent RNA helicase	F4ILR7	DExH-box ATP-dependent RNA helicase DExH1 (EC 3.6.4.13)	XM_001420283.1	Ostreococcus lucimarinus CCE9901 predicted protein partial mRNA	GO:0002151,GO:0003674,GO:0003676,GO:0003723,GO:0003724,GO:0003725,GO:0003824,GO:0004004,GO:0004386,GO:0005488,GO:0005575,GO:0005622,GO:0005623,GO:0005634,GO:0005737,GO:0006139,GO:0006152,GO:0006163,GO:0006195,GO:0006200,GO:0006725,GO:0006753,GO:0006793,GO:0006796,GO:0006807,GO:0008026,GO:0008150,GO:0008152,GO:0008186,GO:0009056,GO:0009116,GO:0009117,GO:0009119,GO:0009123,GO:0009125,GO:0009126,GO:…	K14442	cellular organisms; Eukaryota	nc
EUGGR000712t1	65071.PYU1_T001337	WD domain, G-beta repeat	Q8IV35	WD repeat-containing protein 49	XM_009824345.1	Aphanomyces astaci hypothetical protein mRNA	GO:0005509		cellular organisms; Eukaryota; Viridiplantae; Streptophyta; Klebsormidiophyceae; Klebsormidiales; Klebsormidiaceae; Klebsormidium; Klebsormidium flaccidum	nc
EUGGR000713t1	653948.CCA14757	phosphatidylinositol-4-phosphate 5-kinase	O13853	Phosphatidylinositol 4-phosphate 5-kinase its3 (EC 2.7.1.68) (1-phosphatidylinositol 4-phosphate kinase) (Diphosphoinositide kinase) (PIP5K) (PtdIns(4)P-5-kinase)			GO:0003674,GO:0003824,GO:0005575,GO:0005622,GO:0005623,GO:0005737,GO:0006629,GO:0006644,GO:0006650,GO:0006793,GO:0006796,GO:0008150,GO:0008152,GO:0009987,GO:0016020,GO:0016301,GO:0016307,GO:0016308,GO:0016310,GO:0016740,GO:0016772,GO:0016773,GO:0019637,GO:0030258,GO:0042995,GO:0044237,GO:0044238,GO:0044255,GO:0044424,GO:0044464,GO:0044710,GO:0046486,GO:0046488,GO:0046834,GO:0046854,GO:0071704	K00889,K13712	cellular organisms; Eukaryota	nc
EUGGR000714t1									cellular organisms; Eukaryota; Rhodophyta; Florideophyceae; Rhodymeniophycidae; Gigartinales; Gigartinaceae; Chondrus; Chondrus crispus	nc
EUGGR000715t1	35128.Thaps24358	NA	Q84MH1	RAP domain-containing protein, chloroplastic (Protein ALBINO LEAF 1)	XM_009040896.1	Aureococcus anophagefferens hypothetical protein partial mRNA			cellular organisms; Eukaryota; Rhizaria; Cercozoa; Imbricatea; Plasmodiophorida; Plasmodiophoridae; Plasmodiophora; Plasmodiophora brassicae	nc
EUGGR000716t1	353153.XP_812640.1	NA							cellular organisms; Eukaryota	nc
EUGGR000717t1										nc
EUGGR000718t1	88036.EFJ38622	phospholipidtransporting ATPase	Q9XIE6	Phospholipid-transporting ATPase 3 (AtALA3) (EC 7.6.2.1) (Aminophospholipid ATPase 3) (Aminophospholipid flippase 3) (Protein IRREGULAR TRICHOME BRANCH 2)	XM_020361554.1	PREDICTED: Cajanus cajan phospholipid-transporting ATPase 3 (LOC109800712), transcript variant X1, mRNA	GO:0000139,GO:0003674,GO:0005215,GO:0005319,GO:0005548,GO:0005575,GO:0005622,GO:0005623,GO:0005737,GO:0005768,GO:0005783,GO:0005789,GO:0005794,GO:0005802,GO:0005886,GO:0006810,GO:0006811,GO:0006820,GO:0006869,GO:0006900,GO:0006996,GO:0007275,GO:0008150,GO:0009987,GO:0010876,GO:0012505,GO:0015711,GO:0015748,GO:0015914,GO:0016020,GO:0016043,GO:0016044,GO:0016050,GO:0016192,GO:0022622,GO:0022892,GO:…	K14802	cellular organisms; Eukaryota	nc
EUGGR000719t1	5306.JGI65901	L-aminoadipate-semialdehyde dehydrogenase, large subunit	P40976	L-2-aminoadipate reductase (EC 1.2.1.31) (EC 1.2.1.95) (Alpha-aminoadipate reductase) (Alpha-AR) (L-aminoadipate-semialdehyde dehydrogenase)	XM_004343669.2	Capsaspora owczarzaki ATCC 30864 aminoadipate-semialdehyde dehydrogenase partial mRNA	GO:0000062,GO:0003674,GO:0003824,GO:0004043,GO:0005488,GO:0005575,GO:0005622,GO:0005623,GO:0005737,GO:0005829,GO:0006082,GO:0006520,GO:0006553,GO:0006807,GO:0007275,GO:0008150,GO:0008152,GO:0008652,GO:0009058,GO:0009066,GO:0009067,GO:0009085,GO:0009987,GO:0016053,GO:0016491,GO:0016620,GO:0016903,GO:0019752,GO:0019878,GO:0032501,GO:0032502,GO:0043167,GO:0043168,GO:0043436,GO:0043581,GO:0044237,GO:…	K00143	cellular organisms; Eukaryota; Opisthokonta	nc
EUGGR000720t1	5786.XP_003288725.1	kiaa0195	Q12767	Transmembrane protein 94			GO:0016021		cellular organisms; Eukaryota	nc
EUGGR000721t1									cellular organisms; Eukaryota; Alveolata; Dinophyceae; Suessiales; Symbiodiniaceae; Symbiodinium; Symbiodinium microadriaticum	nc
EUGGR000722t1	2850.Phatr10319	peptidase'	Q9FIH8	Stromal processing peptidase, chloroplastic (EC 3.4.24.-) (Chloroplast processing enzyme)			GO:0000003,GO:0003006,GO:0005575,GO:0005622,GO:0005623,GO:0005737,GO:0005739,GO:0007275,GO:0008150,GO:0009507,GO:0009532,GO:0009536,GO:0009570,GO:0009790,GO:0009791,GO:0009793,GO:0010154,GO:0022414,GO:0032501,GO:0032502,GO:0043226,GO:0043227,GO:0043229,GO:0043231,GO:0044422,GO:0044424,GO:0044434,GO:0044435,GO:0044444,GO:0044446,GO:0044464,GO:0044699,GO:0044707,GO:0044767,GO:0048316,GO:0048608,GO:…		cellular organisms; Eukaryota; Stramenopiles; Bacillariophyta	nc
EUGGR000723t1	43151.ADAR000768-PA	ATPdependent RNA helicase	Q6P5D3	Putative ATP-dependent RNA helicase DHX57 (EC 3.6.4.13) (DEAH box protein 57)			GO:0002151,GO:0003674,GO:0003676,GO:0003723,GO:0003724,GO:0003725,GO:0003824,GO:0004004,GO:0004386,GO:0005488,GO:0005575,GO:0005622,GO:0005623,GO:0005634,GO:0005737,GO:0006139,GO:0006152,GO:0006163,GO:0006195,GO:0006200,GO:0006725,GO:0006753,GO:0006793,GO:0006796,GO:0006807,GO:0008026,GO:0008150,GO:0008152,GO:0008186,GO:0009056,GO:0009116,GO:0009117,GO:0009119,GO:0009123,GO:0009125,GO:0009126,GO:…	K14442	cellular organisms; Eukaryota	nc
EUGGR000724t1	412133.XP_001317754.1	Paraquat-inducible protein A							cellular organisms; Eukaryota; Cryptophyta; Cryptomonadales; Goniomonadaceae; Goniomonas; Goniomonas avonlea	nc
EUGGR000725t1	88036.EFJ22756	ATP-binding cassette, sub-family D (ALD), member	Q94FB9	ABC transporter D family member 1 (ABC transporter ABCD.1) (AtABCD1) (EC 7.6.2.4) (Peroxisomal ABC transporter 1) (AtPXA1) (Protein ACETATE NON-UTILIZING 2) (Protein COMATOSE) (Protein PEROXISOME DEFECTIVE 3) (Ped3p)			GO:0005575,GO:0005622,GO:0005623,GO:0005737,GO:0005777,GO:0005778,GO:0016020,GO:0031090,GO:0031903,GO:0042579,GO:0043226,GO:0043227,GO:0043229,GO:0043231,GO:0044422,GO:0044424,GO:0044438,GO:0044439,GO:0044444,GO:0044446,GO:0044464,GO:0046861	K05677	cellular organisms; Eukaryota; Stramenopiles; Labyrinthulomycetes; Thraustochytriaceae; Aplanochytrium; Aplanochytrium kerguelense	nc
EUGGR000726t1									cellular organisms; Eukaryota; Rhizaria; Cercozoa; Chlorarachniophyceae; Bigelowiella; Bigelowiella natans; Bigelowiella natans CCMP2755	nc
EUGGR000727t1	412030.XP_001443803.1	notchless homolog 1 (Drosophila)	Q00808	Vegetative incompatibility protein HET-E-1	XM_001594007.1	Sclerotinia sclerotiorum 1980 UF-70 hypothetical protein partial mRNA	GO:0007154,GO:0007165,GO:0007166,GO:0007186,GO:0008150,GO:0009987,GO:0023052,GO:0044699,GO:0044700,GO:0044763,GO:0050789,GO:0050794,GO:0050896,GO:0051716,GO:0065007	K14753	cellular organisms; Bacteria; Nitrospirae; Nitrospira; Nitrospirales; Nitrospiraceae; Candidatus Magnetobacterium; Candidatus Magnetobacterium bavaricum	nc
EUGGR000728t1			Q5ZIJ9	E3 ubiquitin-protein ligase MIB2 (EC 2.3.2.27) (Mind bomb homolog 2) (RING-type E3 ubiquitin transferase MIB2)			GO:0004842,GO:0005737,GO:0007219,GO:0008270,GO:0016567	K10645		nc
EUGGR000729t1										nc
EUGGR000730t1										nc
EUGGR000731t1										nc
EUGGR000732t1									cellular organisms; Eukaryota; Rhizaria; Cercozoa; Chlorarachniophyceae; Bigelowiella; Bigelowiella natans; Bigelowiella natans CCMP2755	nc
EUGGR000733t1	5911.EAS01483	serine threonine-protein kinase	Q8SSY6	Bifunctional serine/threonine-protein kinase/NEDD4-like E3 ubiquitin-protein ligase [Includes: Probable serine/threonine-protein kinase DDB_G0276527 (EC 2.7.11.1); Probable NEDD4-like E3 ubiquitin-protein ligase DDB_G0276527 (EC 2.3.2.26) (HECT-type E3 ubiquitin transferase DDB_G0276527)]			GO:0005575,GO:0005622,GO:0005623,GO:0005952,GO:0016020,GO:0032991,GO:0043234,GO:0044424,GO:0044464	K08269,K08286,K08794,K08857,K08863,K13412	cellular organisms; Eukaryota; Euglenozoa; Kinetoplastida; Trypanosomatidae; Leishmaniinae; Leishmania; Leishmania; Leishmania donovani species complex; Leishmania infantum; Leishmania infantum JPCM5	nc
EUGGR000734t1										nc
EUGGR000735t1	8128.ENSONIP00000009539	integrator complex subunit 3	Q1LXC9	Integrator complex subunit 3 (Int3) (SOSS complex subunit A) (Sensor of single-strand DNA complex subunit A) (SOSS-A) (Sensor of ssDNA subunit A)			GO:0005575,GO:0005622,GO:0005623,GO:0005634,GO:0006139,GO:0006259,GO:0006281,GO:0006725,GO:0006807,GO:0006950,GO:0006974,GO:0008150,GO:0008152,GO:0009314,GO:0009628,GO:0009987,GO:0010212,GO:0032991,GO:0033554,GO:0034641,GO:0043170,GO:0043226,GO:0043227,GO:0043229,GO:0043231,GO:0043234,GO:0044237,GO:0044238,GO:0044260,GO:0044422,GO:0044424,GO:0044428,GO:0044446,GO:0044464,GO:0044699,GO:0044763,GO:…	K13140	cellular organisms; Eukaryota; Amoebozoa; Discosea; Longamoebia; Centramoebida; Acanthamoebidae; Acanthamoeba; Acanthamoeba castellanii	nc
EUGGR000736t1										nc
EUGGR000737t1	423536.XP_002786624.1	PRP40 pre-mRNA processing factor 40 homolog	P34600	WW domain-containing protein ZK1098.1			GO:0000075,GO:0000993,GO:0001098,GO:0001099,GO:0003674,GO:0003682,GO:0005488,GO:0005515,GO:0005575,GO:0005622,GO:0005623,GO:0005634,GO:0006325,GO:0006355,GO:0006464,GO:0006513,GO:0006950,GO:0006974,GO:0006996,GO:0008150,GO:0008152,GO:0009889,GO:0009891,GO:0009893,GO:0009987,GO:0010390,GO:0010468,GO:0010556,GO:0010557,GO:0010564,GO:0010604,GO:0010628,GO:0010948,GO:0016043,GO:0016567,GO:0016568,GO:…	K12865	cellular organisms; Eukaryota; Viridiplantae; Streptophyta; Streptophytina; Embryophyta; Tracheophyta; Lycopodiopsida; Selaginellales; Selaginellaceae; Selaginella; Selaginella moellendorffii	nc
EUGGR000738t1	45351.NEMVEDRAFT_v1g106520-PA	structural maintenance of chromosomes protein	Q8CG47	Structural maintenance of chromosomes protein 4 (SMC protein 4) (SMC-4) (Chromosome-associated polypeptide C) (XCAP-C homolog)	XM_001488451.4	PREDICTED: Equus caballus structural maintenance of chromosomes 4 (SMC4), mRNA	GO:0000003,GO:0000070,GO:0000166,GO:0000226,GO:0000228,GO:0000278,GO:0000280,GO:0000775,GO:0000785,GO:0000793,GO:0000796,GO:0000803,GO:0000805,GO:0000819,GO:0000910,GO:0001882,GO:0001883,GO:0002119,GO:0002164,GO:0003006,GO:0003674,GO:0003676,GO:0003677,GO:0005488,GO:0005515,GO:0005524,GO:0005575,GO:0005622,GO:0005623,GO:0005634,GO:0005694,GO:0005737,GO:0006139,GO:0006259,GO:0006323,GO:0006725,GO:…	K06675	cellular organisms; Eukaryota; Opisthokonta; Metazoa; Eumetazoa; Cnidaria; Anthozoa; Hexacorallia; Actiniaria; Edwardsiidae; Nematostella	nc
EUGGR000739t1	7739.JGI89946	listerin E3 ubiquitin protein ligase 1	Q6A009	E3 ubiquitin-protein ligase listerin (EC 2.3.2.27) (RING finger protein 160) (RING-type E3 ubiquitin transferase listerin) (Zinc finger protein 294) (Zfp-294)	XM_015757213.1	PREDICTED: Oryza sativa Japonica Group E3 ubiquitin-protein ligase listerin (LOC4327816), mRNA	GO:0004842,GO:0005829,GO:0008270,GO:0043023,GO:0043161,GO:0051865,GO:0061630,GO:0072344,GO:1990112,GO:1990116	K22377	cellular organisms; Eukaryota; Amoebozoa; Discosea; Longamoebia; Centramoebida; Acanthamoebidae; Acanthamoeba; Acanthamoeba castellanii	nc
EUGGR000740t1	5762.XP_002674098.1	Receptor-type adenylate cyclase	Q99280	Receptor-type adenylate cyclase GRESAG 4.3 (EC 4.6.1.1) (ATP pyrophosphate-lyase) (Adenylyl cyclase)			GO:0000003,GO:0000288,GO:0000290,GO:0000956,GO:0005575,GO:0005623,GO:0005886,GO:0005975,GO:0005984,GO:0005991,GO:0005993,GO:0006139,GO:0006401,GO:0006402,GO:0006725,GO:0006807,GO:0007154,GO:0007165,GO:0007166,GO:0007186,GO:0008150,GO:0008152,GO:0009056,GO:0009057,GO:0009311,GO:0009313,GO:0009653,GO:0009847,GO:0009987,GO:0016020,GO:0016052,GO:0016070,GO:0016071,GO:0019439,GO:0019954,GO:0022603,GO:…	K01768	cellular organisms; Eukaryota; Euglenozoa; Kinetoplastida; Trypanosomatidae; Trypanosoma; Trypanozoon; Trypanosoma brucei; Trypanosoma brucei gambiense; Trypanosoma brucei gambiense DAL972	nc
EUGGR000741t1	9646.ENSAMEP00000018935	Tetratricopeptide repeat and ankyrin repeat containing 1	Q8BV79	TPR and ankyrin repeat-containing protein 1 (Lupus brain antigen 1)					cellular organisms; Eukaryota; Alveolata; Dinophyceae; Suessiales; Symbiodiniaceae; Breviolum; Breviolum minutum	nc
EUGGR000742t1	88036.EFJ15881	endonuclease V	Q8C9A2	Endonuclease V (EC 3.1.26.-)			GO:0000287,GO:0003677,GO:0003727,GO:0005730,GO:0005737,GO:0006281,GO:0016888,GO:0016891	K05982	cellular organisms; Eukaryota; Alveolata; Dinophyceae; Suessiales; Symbiodiniaceae; Breviolum; Breviolum minutum	nc
EUGGR000743t1			Q06852	Cell surface glycoprotein 1 (Outer layer protein B) (S-layer protein 1)					cellular organisms; Eukaryota; Rhizaria; Foraminifera; Monothalamids; Reticulomyxidae; Reticulomyxa; Reticulomyxa filosa	nc
EUGGR000744t1	44689.DDB0191330	adenylate cyclase 10 (soluble)	Q866F4	Adenylate cyclase type 10 (EC 4.6.1.1) (Germ cell soluble adenylyl cyclase) (sAC) (Testicular soluble adenylyl cyclase)	XM_002183316.1	Phaeodactylum tricornutum CCAP 1055/1 predicted protein partial mRNA	GO:0003674,GO:0003824,GO:0004016,GO:0004383,GO:0005488,GO:0005575,GO:0005622,GO:0005623,GO:0005737,GO:0005739,GO:0005829,GO:0005856,GO:0005886,GO:0006139,GO:0006163,GO:0006164,GO:0006171,GO:0006182,GO:0006725,GO:0006753,GO:0006793,GO:0006796,GO:0006807,GO:0006935,GO:0006996,GO:0007010,GO:0008150,GO:0008152,GO:0009058,GO:0009117,GO:0009150,GO:0009152,GO:0009165,GO:0009187,GO:0009190,GO:0009259,GO:…	K11265	cellular organisms; Eukaryota; Stramenopiles; Bacillariophyta; Bacillariophyceae; Bacillariophycidae; Naviculales; Phaeodactylaceae; Phaeodactylum; Phaeodactylum tricornutum	nc
EUGGR000745t1	5691.EAN76578	Phosphodiesterase	Q9VJ79	Dual 3',5'-cyclic-AMP and -GMP phosphodiesterase 11 (EC 3.1.4.35) (EC 3.1.4.53) (cAMP and cGMP phosphodiesterase 11)			GO:0000003,GO:0000122,GO:0000166,GO:0001654,GO:0001666,GO:0001754,GO:0001885,GO:0001894,GO:0001895,GO:0001932,GO:0001934,GO:0002026,GO:0002064,GO:0002237,GO:0002376,GO:0002520,GO:0002521,GO:0002573,GO:0002676,GO:0002678,GO:0002682,GO:0002683,GO:0002694,GO:0002695,GO:0003008,GO:0003012,GO:0003013,GO:0003018,GO:0003158,GO:0003407,GO:0003674,GO:0003824,GO:0004112,GO:0004114,GO:0004115,GO:0004118,GO:…	K08718,K13294,K13298,K13756,K13757,K13762,K13763,K18283,K18438	cellular organisms; Eukaryota; Euglenozoa; Kinetoplastida; Trypanosomatidae	nc
EUGGR000746t1	5661.XP_003862752.1	protein phosphatase, Mg2 Mn2 dependent	P36982	Protein phosphatase 2C (PP2C) (EC 3.1.3.16)			GO:0000122,GO:0000278,GO:0001654,GO:0001745,GO:0001932,GO:0001933,GO:0002165,GO:0003674,GO:0003824,GO:0004721,GO:0004722,GO:0004723,GO:0004871,GO:0005488,GO:0005515,GO:0005575,GO:0005622,GO:0005623,GO:0005634,GO:0005654,GO:0005737,GO:0005829,GO:0006139,GO:0006351,GO:0006352,GO:0006355,GO:0006357,GO:0006366,GO:0006367,GO:0006464,GO:0006469,GO:0006470,GO:0006725,GO:0006793,GO:0006796,GO:0006807,GO:…	K01090,K04457,K04461,K19790	cellular organisms; Eukaryota; Euglenozoa; Kinetoplastida	nc
EUGGR000747t1	4555.Si013129m	structural maintenance of chromosomes protein	Q6Q1P4	Structural maintenance of chromosomes protein 1 (SMC protein 1) (SMC-1) (Chromosome segregation protein SMC-1) (Cohesin complex subunit SMC-1) (Protein TITAN8)	XM_006352677.2	PREDICTED: Solanum tuberosum structural maintenance of chromosomes protein 1 (LOC102585394), mRNA	GO:0005575,GO:0005622,GO:0005623,GO:0005634,GO:0005694,GO:0007059,GO:0008150,GO:0009987,GO:0043226,GO:0043227,GO:0043228,GO:0043229,GO:0043231,GO:0043232,GO:0044424,GO:0044464,GO:0044699,GO:0044763	K06636	cellular organisms; Eukaryota	nc
EUGGR000748t1			Q9Z0W3	Nuclear pore complex protein Nup160 (160 kDa nucleoporin) (Gene trap locus 1-13 protein) (GTL-13) (Nucleoporin Nup160)			GO:0000776,GO:0005643,GO:0006406,GO:0017056,GO:0031080	K14303	cellular organisms; Eukaryota; Opisthokonta; Metazoa; Eumetazoa; Bilateria; Deuterostomia; Chordata; Craniata; Vertebrata; Gnathostomata; Teleostomi; Euteleostomi; Sarcopterygii; Dipnotetrapodomorpha; Tetrapoda; Amniota; Mammalia; Theria; Eutheria; Boreoeutheria; Euarchontoglires; Primates; Haplorrhini; Simiiformes; Catarrhini; Hominoidea; Hominidae; Homininae; Homo; Homo sapiens	nc
EUGGR000749t1	5306.JGI77568	Histidine kinase	A1A699	Probable histidine kinase 6 (OsHK6) (EC 2.7.13.3) (OsCRL1a)	XM_002508762.1	Micromonas commoda predicted protein partial mRNA	GO:0000160,GO:0005575,GO:0005622,GO:0005623,GO:0005737,GO:0005829,GO:0006950,GO:0006979,GO:0007154,GO:0007165,GO:0007243,GO:0007346,GO:0008150,GO:0009987,GO:0016020,GO:0023052,GO:0031098,GO:0031137,GO:0033554,GO:0034599,GO:0035556,GO:0042221,GO:0043900,GO:0044424,GO:0044444,GO:0044464,GO:0044699,GO:0044700,GO:0044763,GO:0046999,GO:0050789,GO:0050794,GO:0050896,GO:0051716,GO:0051726,GO:0065007,GO:…		cellular organisms; Bacteria	nc
EUGGR000750t1	214684.XP_572352.1	tRNA-splicing endonuclease positive	O94387	Uncharacterized ATP-dependent helicase C29A10.10c (EC 3.6.4.-)			GO:0003674,GO:0003678,GO:0003724,GO:0003824,GO:0004003,GO:0004004,GO:0004386,GO:0005488,GO:0005515,GO:0005575,GO:0005622,GO:0005623,GO:0005634,GO:0005657,GO:0005694,GO:0006139,GO:0006152,GO:0006163,GO:0006195,GO:0006200,GO:0006259,GO:0006260,GO:0006261,GO:0006351,GO:0006353,GO:0006364,GO:0006366,GO:0006369,GO:0006378,GO:0006396,GO:0006397,GO:0006399,GO:0006725,GO:0006753,GO:0006793,GO:0006796,GO:…	K10706	cellular organisms; Eukaryota; Opisthokonta; Fungi; Dikarya	nc
EUGGR000751t1										nc
EUGGR000752t1	35128.Thaps24358	NA	Q8VZE7	RAP domain-containing protein, chloroplastic (AtRAP)	XM_009040896.1	Aureococcus anophagefferens hypothetical protein partial mRNA			cellular organisms; Eukaryota; Rhizaria; Cercozoa; Imbricatea; Plasmodiophorida; Plasmodiophoridae; Plasmodiophora; Plasmodiophora brassicae	nc
EUGGR000753t1	8128.ENSONIP00000015922	NA	Q498H0	Sister chromatid cohesion protein PDS5 homolog B-A (Androgen-induced proliferation inhibitor A)			GO:0003677,GO:0005634,GO:0007064,GO:0008285,GO:0051301	K11267	cellular organisms; Eukaryota; Viridiplantae; Streptophyta	nc
EUGGR000754t1	353153.XP_806817.1	Receptor-type adenylate cyclase	P26338	Receptor-type adenylate cyclase (EC 4.6.1.1) (ATP pyrophosphate-lyase) (Adenylyl cyclase) (Fragment)	XM_001686845.1	Leishmania major strain Friedlin receptor-type adenylate cyclase a-like protein partial mRNA	GO:0000003,GO:0000288,GO:0000290,GO:0000956,GO:0005575,GO:0005623,GO:0005886,GO:0005975,GO:0005984,GO:0005991,GO:0005993,GO:0006139,GO:0006401,GO:0006402,GO:0006725,GO:0006807,GO:0007154,GO:0007165,GO:0007166,GO:0007186,GO:0008150,GO:0008152,GO:0009056,GO:0009057,GO:0009311,GO:0009313,GO:0009653,GO:0009847,GO:0009987,GO:0016020,GO:0016052,GO:0016070,GO:0016071,GO:0019439,GO:0019954,GO:0022603,GO:…	K01768	cellular organisms; Eukaryota; Euglenozoa; Kinetoplastida	nc
EUGGR000755t1	2850.Phatr20608	polyribonucleotide nucleotidyltransferase	Q6MDI2	Polyribonucleotide nucleotidyltransferase (EC 2.7.7.8) (Polynucleotide phosphorylase) (PNPase)			GO:0000175,GO:0003674,GO:0003824,GO:0004518,GO:0004527,GO:0004532,GO:0004540,GO:0004654,GO:0005575,GO:0005622,GO:0005623,GO:0005634,GO:0005737,GO:0006109,GO:0006139,GO:0006396,GO:0006401,GO:0006629,GO:0006720,GO:0006721,GO:0006725,GO:0006778,GO:0006779,GO:0006807,GO:0006950,GO:0007154,GO:0008150,GO:0008152,GO:0008299,GO:0008408,GO:0008610,GO:0009056,GO:0009057,GO:0009058,GO:0009267,GO:0009507,GO:…	K00962	cellular organisms	nc
EUGGR000756t1										nc
EUGGR000757t1	653948.CCA15113	Eukaryotic elongation factor-2 kinase	Q54DK4	Alpha-protein kinase 1 (AK1) (EC 2.7.11.-)			GO:0000166,GO:0001882,GO:0001883,GO:0003674,GO:0003824,GO:0004672,GO:0004674,GO:0005488,GO:0005524,GO:0006464,GO:0006468,GO:0006793,GO:0006796,GO:0008150,GO:0008152,GO:0009987,GO:0016301,GO:0016310,GO:0016740,GO:0016772,GO:0016773,GO:0017076,GO:0019538,GO:0030554,GO:0032549,GO:0032550,GO:0032553,GO:0032555,GO:0032559,GO:0035639,GO:0036094,GO:0036211,GO:0043167,GO:0043168,GO:0043170,GO:0043412,GO:…	K08292	cellular organisms; Eukaryota	nc
EUGGR000758t1										nc
EUGGR000759t1	5691.AAQ15985	Dynein heavy chain, N-terminal region 2	E9Q8T7	Dynein heavy chain 1, axonemal (Axonemal beta dynein heavy chain 1) (Ciliary dynein heavy chain 1) (mDHC7)	XM_002670389.1	Naegleria gruberi hypothetical protein, mRNA		K10408	cellular organisms; Eukaryota; Glaucocystophyceae; Cyanophoraceae; Cyanophora; Cyanophora paradoxa	nc
EUGGR000760t1										nc
EUGGR000761t1					XM_013085375.1	PREDICTED: Aplysia californica EF-hand calcium-binding domain-containing protein 5-like (LOC101850898), mRNA				nc
EUGGR000762t1										nc
EUGGR000763t1	6085.XP_002169407	5'-3' exoribonuclease	Q9FQ04	5'-3' exoribonuclease 4 (EC 3.1.13.-) (Protein ACC INSENSITIVE 1) (Protein ETHYLENE INSENSITIVE 5) (Protein EXORIBONUCLEASE 4)	XM_008786465.2	PREDICTED: Phoenix dactylifera 5'-3' exoribonuclease 4-like (LOC103703566), transcript variant X2, mRNA	GO:0000003,GO:0000738,GO:0002119,GO:0002164,GO:0003674,GO:0003824,GO:0004518,GO:0004527,GO:0004532,GO:0004534,GO:0004540,GO:0005575,GO:0005622,GO:0005623,GO:0005634,GO:0005730,GO:0006139,GO:0006259,GO:0006281,GO:0006308,GO:0006310,GO:0006396,GO:0006401,GO:0006725,GO:0006807,GO:0006950,GO:0006974,GO:0007017,GO:0007275,GO:0007276,GO:0007283,GO:0007399,GO:0008150,GO:0008152,GO:0008409,GO:0009056,GO:…	K12619	cellular organisms; Eukaryota	nc
EUGGR000764t1	29875.EHK18913	nonribosomal peptide	Q70LM4	Linear gramicidin synthase subunit D [Includes: ATP-dependent D-leucine adenylase (D-LeuA) (D-leucine activase); Leucine racemase [ATP-hydrolyzing] (EC 5.1.1.-); ATP-dependent tryptophan adenylase (TrpA) (Tryptophan activase); ATP-dependent glycine adenylase (GlyA) (Glycine activase); Linear gramicidin--PCP reductase (EC 1.-.-.-)]					cellular organisms	nc
EUGGR000765t1										nc
EUGGR000766t1			Q6AXP3	Protein FAM227B					cellular organisms; Eukaryota	nc
EUGGR000767t1	5762.XP_002672904.1	WD40	Q9D565	WD repeat-containing protein 64					cellular organisms; Eukaryota; Stramenopiles	nc
EUGGR000768t1	10141.ENSCPOP00000019871	Mitogen-activated protein kinase binding protein 1	Q6NS57	Mitogen-activated protein kinase-binding protein 1 (JNK-binding protein 1) (JNKBP-1)			GO:0000165,GO:0000186,GO:0001932,GO:0001934,GO:0006950,GO:0007154,GO:0007165,GO:0007243,GO:0007254,GO:0007256,GO:0008150,GO:0009893,GO:0009966,GO:0009987,GO:0010562,GO:0010604,GO:0010627,GO:0010646,GO:0019220,GO:0019222,GO:0023051,GO:0023052,GO:0031098,GO:0031323,GO:0031325,GO:0031399,GO:0031401,GO:0032147,GO:0032268,GO:0032270,GO:0032872,GO:0033554,GO:0033674,GO:0035556,GO:0042325,GO:0042327,GO:…	K21763	cellular organisms; Eukaryota; Opisthokonta	nc
EUGGR000769t1	400682.PAC_15713084	telomerase-associated protein 1	O08653	Telomerase protein component 1 (rTLP1) (Telomerase-associated protein 1) (Telomerase protein 1) (p230) (p240) (p80 telomerase homolog)			GO:0000722,GO:0000723,GO:0000781,GO:0003674,GO:0003676,GO:0003723,GO:0005488,GO:0005575,GO:0005622,GO:0005623,GO:0005634,GO:0005694,GO:0005697,GO:0005737,GO:0006139,GO:0006259,GO:0006310,GO:0006312,GO:0006725,GO:0006807,GO:0006996,GO:0008150,GO:0008152,GO:0009987,GO:0016043,GO:0016363,GO:0030529,GO:0031974,GO:0031981,GO:0032200,GO:0032991,GO:0034399,GO:0034641,GO:0042592,GO:0043170,GO:0043226,GO:…	K11127	cellular organisms; Eukaryota	nc
EUGGR000770t1	9601.ENSPPYP00000009865	Cofactor D	Q9BTW9	Tubulin-specific chaperone D (Beta-tubulin cofactor D) (tfcD) (SSD-1) (Tubulin-folding cofactor D)			GO:0003674,GO:0005096,GO:0005488,GO:0005515,GO:0005575,GO:0005622,GO:0005623,GO:0005737,GO:0005829,GO:0005856,GO:0005874,GO:0005886,GO:0005911,GO:0005912,GO:0005923,GO:0006140,GO:0006457,GO:0006458,GO:0007023,GO:0007043,GO:0007162,GO:0008047,GO:0008092,GO:0008150,GO:0008152,GO:0009118,GO:0009894,GO:0009987,GO:0010639,GO:0010810,GO:0010812,GO:0015630,GO:0015631,GO:0016020,GO:0016043,GO:0016328,GO:…	K21767	cellular organisms; Eukaryota	nc
EUGGR000771t1	5762.XP_002676259.1	Involved in proper cytoplasmic distribution of mitochondria (By similarity)	F4J5S1	Clustered mitochondria protein (Friendly mitochondria protein)			GO:0000266,GO:0000278,GO:0000281,GO:0000910,GO:0005575,GO:0005622,GO:0005623,GO:0005737,GO:0005829,GO:0006944,GO:0006996,GO:0007005,GO:0007049,GO:0008053,GO:0008150,GO:0009987,GO:0016043,GO:0016044,GO:0022402,GO:0044424,GO:0044444,GO:0044464,GO:0044699,GO:0044763,GO:0048284,GO:0048285,GO:0048311,GO:0048312,GO:0051179,GO:0051301,GO:0051640,GO:0051641,GO:0051646,GO:0061024,GO:0061025,GO:0071840	K03255	cellular organisms; Eukaryota; Viridiplantae; Streptophyta; Streptophytina; Embryophyta; Tracheophyta; Euphyllophyta; Spermatophyta; Magnoliophyta; Mesangiospermae; eudicotyledons; Gunneridae; Pentapetalae; rosids; malvids; Brassicales; Brassicaceae; Camelineae; Arabidopsis; Arabidopsis thaliana	nc
EUGGR000772t1	9823.ENSSSCP00000010817	5-methyltetrahydrofolate-homocysteine methyltransferase	Q4JIJ3	Methionine synthase (EC 2.1.1.13) (5-methyltetrahydrofolate--homocysteine methyltransferase) (Vitamin-B12 dependent methionine synthase) (MS)			GO:0000096,GO:0000097,GO:0003674,GO:0003824,GO:0005488,GO:0005542,GO:0005575,GO:0005622,GO:0005623,GO:0005737,GO:0005829,GO:0006082,GO:0006464,GO:0006479,GO:0006520,GO:0006555,GO:0006575,GO:0006725,GO:0006732,GO:0006760,GO:0006790,GO:0006805,GO:0006807,GO:0007275,GO:0007399,GO:0008150,GO:0008152,GO:0008168,GO:0008172,GO:0008213,GO:0008652,GO:0008705,GO:0009058,GO:0009066,GO:0009067,GO:0009086,GO:…	K00548	cellular organisms; Eukaryota	nc
EUGGR000773t1	5786.XP_003293415.1	whole genome shotgun sequence	O14002	Peroxide stress-activated histidine kinase mak2 (EC 2.7.13.3) (His-Asp phosphorelay kinase phk1) (Mcs4-associated kinase 2)			GO:0000302,GO:0002237,GO:0003674,GO:0003824,GO:0004672,GO:0004673,GO:0005575,GO:0005622,GO:0005623,GO:0005737,GO:0005773,GO:0005886,GO:0006464,GO:0006468,GO:0006793,GO:0006796,GO:0006950,GO:0006979,GO:0007154,GO:0007165,GO:0007275,GO:0008150,GO:0008152,GO:0009607,GO:0009617,GO:0009719,GO:0009725,GO:0009735,GO:0009736,GO:0009755,GO:0009787,GO:0009788,GO:0009966,GO:0009968,GO:0009987,GO:0010033,GO:…	K19690,K19692	cellular organisms; Bacteria; PVC group; Verrucomicrobia; Opitutae; Opitutales; Opitutaceae; Opitutus; Opitutus terrae; Opitutus terrae PB90-1	nc
EUGGR000774t1										nc
EUGGR000775t1	7719.ENSCINP00000031416	NA							cellular organisms; Eukaryota; Euglenozoa; Kinetoplastida; Bodonidae; Bodo; Bodo saltans	nc
EUGGR000776t1	65071.PYU1_T009821	AAA	P49540	Uncharacterized protein ycf45 (ORF455)	XM_005763741.1	Emiliania huxleyi CCMP1516 hypothetical protein partial mRNA	GO:0005575,GO:0005622,GO:0005623,GO:0005737,GO:0009507,GO:0009536,GO:0043226,GO:0043227,GO:0043229,GO:0043231,GO:0044424,GO:0044444,GO:0044464		cellular organisms; Eukaryota; Haptophyceae; Isochrysidales; Noelaerhabdaceae; Emiliania; Emiliania huxleyi; Emiliania huxleyi CCMP1516	nc
EUGGR000777t1	7955.ENSDARP00000004298	ccr4-Not transcription complex	A0JP85	CCR4-NOT transcription complex subunit 1 (CCR4-associated factor 1)				K12604	cellular organisms; Eukaryota; Amoebozoa; Discosea; Longamoebia; Centramoebida; Acanthamoebidae; Acanthamoeba; Acanthamoeba castellanii	nc
EUGGR000778t1	3055.EDP04323	inositol hexakisphosphate and diphosphoinositol-pentakisphosphate	F4J8C6	Inositol hexakisphosphate and diphosphoinositol-pentakisphosphate kinase VIP1 (EC 2.7.4.21) (EC 2.7.4.24) (Probable protein QUANTITATIVE VITAMIN E-7) (Protein VIP HOMOLOG 2) (VIP1 homolog protein 1) (Arabidopsis homolog protein of yeast VIP1 1) (AtVIP1)			GO:0005575,GO:0005623,GO:0005886,GO:0016020,GO:0044464,GO:0071944	K13024	cellular organisms; Eukaryota	nc
EUGGR000779t1	12957.ACEP_00012797-PA	Endothelin converting enzyme	O95672	Endothelin-converting enzyme-like 1 (EC 3.4.24.-) (Xce protein)			GO:0003016,GO:0004222,GO:0005887,GO:0007218,GO:0008237,GO:0046872	K09610	cellular organisms; Eukaryota; Opisthokonta; Metazoa; Eumetazoa; Bilateria; Deuterostomia; Chordata; Craniata; Vertebrata; Gnathostomata; Teleostomi; Euteleostomi; Sarcopterygii; Dipnotetrapodomorpha; Tetrapoda; Amniota; Mammalia; Theria; Eutheria; Boreoeutheria; Euarchontoglires; Primates; Haplorrhini; Simiiformes; Catarrhini; Hominoidea; Hominidae; Homininae; Homo; Homo sapiens	nc
EUGGR000780t1									cellular organisms; Eukaryota	nc
EUGGR000781t1									cellular organisms; Eukaryota	nc
EUGGR000782t1	3694.POPTR_0007s12920.1	Nucleolar protein	Q6NRY2	Nucleolar protein 6			GO:0005575,GO:0005622,GO:0005623,GO:0005737,GO:0005829,GO:0044424,GO:0044444,GO:0044464	K14544	cellular organisms; Eukaryota	nc
EUGGR000783t1										nc
EUGGR000784t1	65071.PYU1_T002641	Guanylate cyclase	Q08828	Adenylate cyclase type 1 (EC 4.6.1.1) (ATP pyrophosphate-lyase 1) (Adenylate cyclase type I) (Adenylyl cyclase 1) (Ca(2+)/calmodulin-activated adenylyl cyclase)	XM_005108191.2	PREDICTED: Aplysia californica adenylate cyclase type 3-like (LOC101859667), mRNA	GO:0001653,GO:0003008,GO:0003013,GO:0003674,GO:0003824,GO:0004383,GO:0004871,GO:0004872,GO:0004888,GO:0005488,GO:0005515,GO:0005575,GO:0005623,GO:0005886,GO:0006139,GO:0006163,GO:0006164,GO:0006182,GO:0006725,GO:0006753,GO:0006793,GO:0006796,GO:0006807,GO:0007154,GO:0007165,GO:0007166,GO:0007167,GO:0007168,GO:0008015,GO:0008150,GO:0008152,GO:0008217,GO:0009058,GO:0009117,GO:0009150,GO:0009152,GO:…	K01769,K11858,K12324	cellular organisms; Eukaryota; Glaucocystophyceae; Cyanophoraceae; Cyanophora; Cyanophora paradoxa	nc
EUGGR000785t1	3218.PP1S212_9V6.1	PRP6 pre-mRNA processing factor 6 homolog (S. cerevisiae)	Q54VF4	TPR-containing protein DDB_G0280363			GO:0000375,GO:0000377,GO:0000398,GO:0005575,GO:0005622,GO:0005623,GO:0005634,GO:0006139,GO:0006396,GO:0006397,GO:0006725,GO:0006807,GO:0006950,GO:0008150,GO:0008152,GO:0008380,GO:0009266,GO:0009409,GO:0009628,GO:0009987,GO:0010467,GO:0016070,GO:0016071,GO:0034641,GO:0043170,GO:0043226,GO:0043227,GO:0043229,GO:0043231,GO:0044237,GO:0044238,GO:0044260,GO:0044424,GO:0044464,GO:0046483,GO:0050896,GO:…	K12855	cellular organisms; Eukaryota	nc
EUGGR000786t1	5762.XP_002673635.1	cullin-associated and neddylation-dissociated	P97536	Cullin-associated NEDD8-dissociated protein 1 (Cullin-associated and neddylation-dissociated protein 1) (TBP-interacting protein of 120 kDa A) (TBP-interacting protein 120A) (p120 CAND1)			GO:0000151,GO:0000278,GO:0003674,GO:0005488,GO:0005515,GO:0005575,GO:0005622,GO:0005623,GO:0005634,GO:0006139,GO:0006351,GO:0006352,GO:0006355,GO:0006357,GO:0006464,GO:0006725,GO:0006807,GO:0007049,GO:0008134,GO:0008150,GO:0008152,GO:0009058,GO:0009059,GO:0009889,GO:0009891,GO:0009892,GO:0009893,GO:0009987,GO:0010467,GO:0010468,GO:0010556,GO:0010557,GO:0010604,GO:0010605,GO:0010608,GO:0010628,GO:…	K17263	cellular organisms; Eukaryota; Glaucocystophyceae; Cyanophoraceae; Cyanophora; Cyanophora paradoxa	nc
EUGGR000787t1										nc
EUGGR000788t1	59463.ENSMLUP00000000241	Zinc finger, HIT-type containing 6	Q3UFB2	Box C/D snoRNA protein 1 (Zinc finger HIT domain-containing protein 6)			GO:0000491,GO:0000492,GO:0005575,GO:0005622,GO:0005623,GO:0008150,GO:0016043,GO:0022607,GO:0022613,GO:0022618,GO:0030529,GO:0032991,GO:0034622,GO:0043933,GO:0044085,GO:0044424,GO:0044464,GO:0065003,GO:0070761,GO:0071826,GO:0071840		cellular organisms; Eukaryota; Opisthokonta; Metazoa; Eumetazoa; Bilateria; Deuterostomia; Chordata; Craniata; Vertebrata; Gnathostomata; Teleostomi; Euteleostomi; Sarcopterygii; Dipnotetrapodomorpha; Tetrapoda; Amniota; Mammalia; Theria; Eutheria; Boreoeutheria; Euarchontoglires; Primates; Haplorrhini; Simiiformes; Catarrhini; Hominoidea; Hominidae; Homininae; Homo; Homo sapiens	nc
EUGGR000789t1			Q9Z812	Probable outer membrane protein pmp20 (Polymorphic membrane protein 20)	CP011266.1	Methanobrevibacter millerae strain SM9, complete genome	GO:0005576,GO:0005618,GO:0009279,GO:0016021		cellular organisms; Archaea; Euryarchaeota; Methanomada group; Methanobacteria; Methanobacteriales; Methanobacteriaceae; Methanobrevibacter; Methanobrevibacter ruminantium; Methanobrevibacter ruminantium M1	nc
EUGGR000790t1	5762.XP_002682296.1	chromosome 7 open reading frame 63	B0CM26	Cilia- and flagella-associated protein 69			GO:0005737,GO:0007283,GO:0007608,GO:0030154,GO:0042048,GO:0097225,GO:0097730,GO:1902093,GO:1905516,GO:1990834		cellular organisms; Eukaryota; Euglenozoa; Kinetoplastida; Bodonidae; Bodo; Bodo saltans	nc
EUGGR000791t1	7739.JGI229521	DNA helicase	Q8L840	ATP-dependent DNA helicase Q-like 4A (EC 3.6.4.12) (RecQ-like protein 4A) (AtRecQ4A) (AtRecQl4A) (SGS1-like protein) (AtSGS1)			GO:0000003,GO:0000018,GO:0000019,GO:0000075,GO:0000077,GO:0000079,GO:0000085,GO:0000166,GO:0000217,GO:0000228,GO:0000278,GO:0000280,GO:0000403,GO:0000405,GO:0000723,GO:0000724,GO:0000725,GO:0000729,GO:0000731,GO:0000732,GO:0000733,GO:0000738,GO:0000793,GO:0000794,GO:0000795,GO:0000800,GO:0001673,GO:0001775,GO:0001882,GO:0001883,GO:0001932,GO:0002376,GO:0002520,GO:0002521,GO:0002682,GO:0002684,GO:…	K10901	cellular organisms; Eukaryota	nc
EUGGR000792t1	400682.PAC_15723190	solute carrier family 9, subfamily C (Na -transporting carboxylic acid decarboxylase), member 1	Q9LKW9	Sodium/hydrogen exchanger 7 (Na(+)/H(+) exchanger 7) (NHE-7) (Protein SALT OVERLY SENSITIVE 1)			GO:0005575,GO:0005622,GO:0005623,GO:0005929,GO:0006928,GO:0008150,GO:0009987,GO:0016020,GO:0030317,GO:0031514,GO:0040011,GO:0042995,GO:0043226,GO:0043227,GO:0043229,GO:0043231,GO:0044424,GO:0044464,GO:0044699,GO:0044763,GO:0048870,GO:0051179,GO:0051674	K14726	cellular organisms; Bacteria; FCB group; Bacteroidetes/Chlorobi group; Chlorobi; Chlorobia; Chlorobiales; Chlorobiaceae; Chloroherpeton; Chloroherpeton thalassium; Chloroherpeton thalassium ATCC 35110	nc
EUGGR000793t1	367775.XP_003195195.1	bromodomain containing	Q9Y7N0	SWR1 complex bromodomain subunit bdf1			GO:0000428,GO:0000785,GO:0000988,GO:0000990,GO:0000991,GO:0003674,GO:0003682,GO:0005488,GO:0005575,GO:0005622,GO:0005623,GO:0005634,GO:0005654,GO:0005667,GO:0005669,GO:0005694,GO:0005737,GO:0005829,GO:0006139,GO:0006351,GO:0006352,GO:0006366,GO:0006367,GO:0006725,GO:0006807,GO:0008150,GO:0008152,GO:0009058,GO:0009059,GO:0009889,GO:0009987,GO:0010467,GO:0010556,GO:0016043,GO:0016070,GO:0016591,GO:…	K03128	cellular organisms; Eukaryota; Opisthokonta; Fungi; Fungi incertae sedis; Mucoromycota; Glomeromycotina; Glomeromycetes; Glomerales; Glomeraceae; Rhizophagus; Rhizophagus irregularis	nc
EUGGR000794t1										nc
EUGGR000795t1										nc
EUGGR000796t1	45157.CMT298CT	Metallopeptidase M20 family	P38149	Probable di- and tripeptidase DUG2 (EC 3.4.-.-) (Deficient in utilization of glutathione protein 2) (GSH degradosomal complex subunit DUG2)	XM_008867458.1	Aphanomyces invadans hypothetical protein, variant mRNA	GO:0003674,GO:0003824,GO:0004044,GO:0005575,GO:0005622,GO:0005623,GO:0005634,GO:0005737,GO:0006082,GO:0006518,GO:0006520,GO:0006575,GO:0006749,GO:0006751,GO:0006790,GO:0006807,GO:0008150,GO:0008152,GO:0008233,GO:0008238,GO:0008242,GO:0009056,GO:0009063,GO:0009987,GO:0016054,GO:0016740,GO:0016757,GO:0016763,GO:0016787,GO:0019752,GO:0034641,GO:0042219,GO:0043171,GO:0043226,GO:0043227,GO:0043229,GO:…	K14262,K15428,K18802	cellular organisms; Eukaryota; Rhodophyta; Bangiophyceae; Bangiales; Bangiaceae; Porphyra; Porphyra umbilicalis	nc
EUGGR000797t1	5306.JGI25776	DUF323 domain-containing protein	O94632	Ergothioneine biosynthesis protein 1 (Meiotically up-regulated gene 158 protein) [Includes: L-histidine N(alpha)-methyltransferase (EC 2.1.1.44); Hercynylcysteine S-oxide synthase (EC 1.14.99.51)]			GO:0003674,GO:0005488,GO:0005509,GO:0005575,GO:0005622,GO:0005623,GO:0005634,GO:0005737,GO:0005783,GO:0005788,GO:0005829,GO:0006950,GO:0008150,GO:0009987,GO:0031974,GO:0033554,GO:0043167,GO:0043169,GO:0043226,GO:0043227,GO:0043229,GO:0043231,GO:0043233,GO:0044422,GO:0044424,GO:0044432,GO:0044444,GO:0044446,GO:0044464,GO:0044699,GO:0044763,GO:0046872,GO:0050896,GO:0051716,GO:0070013	K15441	cellular organisms; Eukaryota; Opisthokonta; Fungi; Fungi incertae sedis; Mucoromycota; Mucoromycotina; Mucoromycetes; Mucorales; Mucorineae; Mucoraceae; Mucor; Mucor circinelloides; Mucor circinelloides f. lusitanicus; Mucor circinelloides f. lusitanicus CBS 277.49	nc
EUGGR000798t1	59729.ENSTGUP00000016492	ubiquitin carboxyl-terminal hydrolase	Q6U7I1	Ubiquitin carboxyl-terminal hydrolase 7 (EC 3.4.19.12) (Deubiquitinating enzyme 7) (Ubiquitin thioesterase 7) (Ubiquitin-specific-processing protease 7)	XM_022038241.1	PREDICTED: Carica papaya ubiquitin carboxyl-terminal hydrolase 12 (LOC110811679), mRNA	GO:0003674,GO:0003824,GO:0004843,GO:0005575,GO:0005622,GO:0005623,GO:0005737,GO:0006139,GO:0006259,GO:0006281,GO:0006284,GO:0006464,GO:0006725,GO:0006807,GO:0006950,GO:0006974,GO:0008150,GO:0008152,GO:0008233,GO:0008234,GO:0009987,GO:0016579,GO:0016787,GO:0019538,GO:0019783,GO:0033554,GO:0034641,GO:0035520,GO:0036211,GO:0043170,GO:0043412,GO:0044237,GO:0044238,GO:0044260,GO:0044267,GO:0044424,GO:…	K11857	cellular organisms; Eukaryota	nc
EUGGR000799t1										nc
EUGGR000800t1	5762.XP_002680748.1	Inhibitor of kappa light polypeptide gene enhancer in B-cells, kinase complex-associated protein	Q8WND5	Elongator complex protein 1 (ELP1) (IkappaB kinase complex-associated protein) (IKK complex-associated protein)			GO:0000003,GO:0000166,GO:0000428,GO:0001172,GO:0001882,GO:0001883,GO:0001932,GO:0002097,GO:0002098,GO:0002119,GO:0002164,GO:0002376,GO:0003006,GO:0003008,GO:0003674,GO:0003824,GO:0003968,GO:0004402,GO:0004672,GO:0004871,GO:0005488,GO:0005524,GO:0005575,GO:0005622,GO:0005623,GO:0005634,GO:0005654,GO:0005730,GO:0005737,GO:0005829,GO:0006139,GO:0006213,GO:0006325,GO:0006351,GO:0006354,GO:0006355,GO:…	K11373	cellular organisms; Eukaryota	nc
EUGGR000801t1										nc
EUGGR000802t1	5057.CADACLAP00006643	Structural maintenance of chromosomes	Q56YN8	Structural maintenance of chromosomes protein 3 (SMC protein 3) (SMC-3) (Chromosome segregation protein SMC-3) (Cohesin complex subunit SMC-3) (Protein TITAN7)			GO:0000003,GO:0000070,GO:0000228,GO:0000278,GO:0000280,GO:0000785,GO:0000790,GO:0000793,GO:0000794,GO:0000798,GO:0000819,GO:0003006,GO:0003674,GO:0003824,GO:0005575,GO:0005622,GO:0005623,GO:0005634,GO:0005694,GO:0005737,GO:0005829,GO:0006139,GO:0006152,GO:0006163,GO:0006195,GO:0006200,GO:0006259,GO:0006310,GO:0006464,GO:0006725,GO:0006753,GO:0006793,GO:0006796,GO:0006807,GO:0006996,GO:0007049,GO:…	K06669	cellular organisms; Eukaryota; Viridiplantae; Streptophyta; Klebsormidiophyceae; Klebsormidiales; Klebsormidiaceae; Klebsormidium; Klebsormidium flaccidum	nc
EUGGR000803t1	35128.Thaps24358	NA			XM_001698752.1	Chlamydomonas reinhardtii predicted protein of CLR family (CLR1), partial mRNA			cellular organisms; Eukaryota; Rhizaria; Cercozoa; Imbricatea; Plasmodiophorida; Plasmodiophoridae; Plasmodiophora; Plasmodiophora brassicae	nc
EUGGR000804t1	164328.Phyra95403	WD40	B1ANS9	WD repeat-containing protein 64					cellular organisms; Eukaryota; Stramenopiles; Oomycetes	nc
EUGGR000805t1										nc
EUGGR000806t1	400682.PAC_15724901	mannosidase alpha class	Q55ER0	Alpha-mannosidase C (EC 3.2.1.24)			GO:0000323,GO:0003008,GO:0003674,GO:0003824,GO:0004553,GO:0004559,GO:0005488,GO:0005537,GO:0005575,GO:0005622,GO:0005623,GO:0005737,GO:0005764,GO:0005773,GO:0005975,GO:0005996,GO:0006013,GO:0006464,GO:0006517,GO:0007610,GO:0007611,GO:0008150,GO:0008152,GO:0009987,GO:0015923,GO:0016787,GO:0016798,GO:0019318,GO:0019538,GO:0030246,GO:0032501,GO:0036211,GO:0043170,GO:0043226,GO:0043227,GO:0043229,GO:…	K12311	cellular organisms; Eukaryota; Rhizaria; Cercozoa; Chlorarachniophyceae; Bigelowiella; Bigelowiella natans; Bigelowiella natans CCMP2755	nc
EUGGR000807t1										nc
EUGGR000808t1	67593.Physo140526	Ankyrin Repeat	Q8R151	NFX1-type zinc finger-containing protein 1			GO:0000228,GO:0000785,GO:0000786,GO:0000788,GO:0000790,GO:0000792,GO:0003674,GO:0005488,GO:0005515,GO:0005575,GO:0005622,GO:0005623,GO:0005634,GO:0005694,GO:0005720,GO:0005730,GO:0005737,GO:0005886,GO:0006355,GO:0007049,GO:0008150,GO:0009889,GO:0009890,GO:0009892,GO:0009987,GO:0010468,GO:0010556,GO:0010558,GO:0010605,GO:0010629,GO:0016020,GO:0019219,GO:0019222,GO:0031323,GO:0031324,GO:0031326,GO:…		cellular organisms; Eukaryota	nc
EUGGR000809t1										nc
EUGGR000810t1	7719.ENSCINP00000031283	WD domain, G-beta repeat	Q8IV35	WD repeat-containing protein 49	XM_002679890.1	Naegleria gruberi hypothetical protein (FM145), mRNA			cellular organisms; Eukaryota	nc
EUGGR000811t1			Q06852	Cell surface glycoprotein 1 (Outer layer protein B) (S-layer protein 1)					cellular organisms; Eukaryota; Rhodophyta; Florideophyceae; Rhodymeniophycidae; Gigartinales; Gigartinaceae; Chondrus; Chondrus crispus	nc
EUGGR000812t1										nc
EUGGR000813t1	45351.NEMVEDRAFT_v1g244089-PA	Intraflagellar transport 122 homolog (Chlamydomonas)	A8WGF4	Intraflagellar transport protein 122 homolog			GO:0000902,GO:0001654,GO:0001838,GO:0001841,GO:0001843,GO:0002009,GO:0003002,GO:0005575,GO:0005622,GO:0005623,GO:0005737,GO:0005815,GO:0005856,GO:0005929,GO:0005932,GO:0006996,GO:0007154,GO:0007165,GO:0007166,GO:0007224,GO:0007275,GO:0007389,GO:0007399,GO:0007423,GO:0007507,GO:0008104,GO:0008150,GO:0009653,GO:0009790,GO:0009792,GO:0009887,GO:0009888,GO:0009953,GO:0009966,GO:0009987,GO:0010171,GO:…	K19656	cellular organisms; Eukaryota	nc
EUGGR000814t1	7070.TC014226-PA	Kinesin family member	L0N7N1	Kinesin-like protein KIF14			GO:0000226,GO:0003008,GO:0003674,GO:0003774,GO:0003777,GO:0003824,GO:0005488,GO:0005515,GO:0005575,GO:0005622,GO:0005623,GO:0005737,GO:0005768,GO:0005769,GO:0005856,GO:0005871,GO:0005874,GO:0005875,GO:0006928,GO:0006996,GO:0007010,GO:0007017,GO:0007018,GO:0007049,GO:0007154,GO:0007163,GO:0007267,GO:0007268,GO:0008017,GO:0008092,GO:0008104,GO:0008150,GO:0008152,GO:0009987,GO:0015630,GO:0015631,GO:…	K17914	cellular organisms; Eukaryota; Opisthokonta; Metazoa; Eumetazoa	nc
EUGGR000815t1	7739.JGI266690	WD repeat domain 35	A6N6J5	WD repeat-containing protein 35 (Naofen)			GO:0000902,GO:0005575,GO:0005622,GO:0005623,GO:0005737,GO:0005813,GO:0005815,GO:0005856,GO:0005929,GO:0005930,GO:0005932,GO:0006810,GO:0006928,GO:0006935,GO:0006996,GO:0007017,GO:0007018,GO:0007275,GO:0007399,GO:0008150,GO:0009605,GO:0009653,GO:0009987,GO:0010927,GO:0010970,GO:0015630,GO:0016043,GO:0022008,GO:0022607,GO:0030030,GO:0030031,GO:0030154,GO:0030705,GO:0031513,GO:0031514,GO:0032501,GO:…	K19674	cellular organisms; Eukaryota	nc
EUGGR000816t1	51453.JGI23171	nonribosomal peptide	Q70LM5	Linear gramicidin synthase subunit C [Includes: ATP-dependent valine adenylase (ValA) (Valine activase); ATP-dependent D-valine adenylase (D-ValA) (D-valine activase); Valine racemase [ATP-hydrolyzing] (EC 5.1.1.-); ATP-dependent tryptophan adenylase (TrpA) (Tryptophan activase); ATP-dependent tryptophan/phenylalanine/tyrosine adenylase (Trp/Phe/TyrA) (Tryptophan/phenylalanine/tyrosine activase)]					cellular organisms; Bacteria	nc
EUGGR000817t1	3055.EDP01579	cyclopropane-fatty-acyl-phospholipid synthase	O53732	Tuberculostearic acid methyltransferase UfaA1 (TSA methyltransferase) (EC 2.1.1.-)			GO:0006633,GO:0008168,GO:0071555	K00574	cellular organisms; Eukaryota	nc
EUGGR000818t1	5762.XP_002675204.1	helicase	Q15477	Helicase SKI2W (Ski2) (EC 3.6.4.-) (Helicase-like protein) (HLP)			GO:0005575,GO:0005622,GO:0005623,GO:0005737,GO:0005773,GO:0006810,GO:0006811,GO:0006812,GO:0006813,GO:0008150,GO:0010035,GO:0010038,GO:0015672,GO:0030001,GO:0035864,GO:0042221,GO:0043226,GO:0043227,GO:0043229,GO:0043231,GO:0044424,GO:0044444,GO:0044464,GO:0044699,GO:0044765,GO:0050896,GO:0051179,GO:0051234	K12599	cellular organisms; Eukaryota	nc
EUGGR000819t1										nc
EUGGR000820t1	5691.AAZ12017	synthetase	O13775	Probable glutamate--tRNA ligase, cytoplasmic (EC 6.1.1.17) (Glutamyl-tRNA synthetase) (GluRS)			GO:0002119,GO:0002164,GO:0002181,GO:0002376,GO:0003674,GO:0003676,GO:0003723,GO:0003824,GO:0004812,GO:0004818,GO:0004819,GO:0004827,GO:0005488,GO:0005575,GO:0005622,GO:0005623,GO:0005634,GO:0005737,GO:0005739,GO:0005829,GO:0006082,GO:0006139,GO:0006399,GO:0006412,GO:0006417,GO:0006418,GO:0006424,GO:0006425,GO:0006433,GO:0006461,GO:0006520,GO:0006725,GO:0006807,GO:0006950,GO:0006952,GO:0006955,GO:…	K01885,K03027,K14163	cellular organisms; Eukaryota; Euglenozoa; Kinetoplastida	nc
EUGGR000821t1	353153.XP_806699.1	dynein heavy chain	P23098	Dynein beta chain, ciliary			GO:0003777,GO:0005524,GO:0005737,GO:0005874,GO:0007018,GO:0030030,GO:0030286,GO:0031514	K10408,K10413	cellular organisms; Eukaryota; Euglenozoa; Kinetoplastida	nc
EUGGR000822t1	3711.Bra025318.1-P	Excision repair cross-complementing rodent repair deficiency, complementation group 5	Q9ATY5	DNA repair protein UVH3 (EC 3.1.-.-) (ERCC5 homolog) (RAD2 homolog) (AtRAD2) (AtUVH3) (AtXPG) (UV hypersensitive protein 3) (XPG homolog)			GO:0005575,GO:0005622,GO:0005623,GO:0005634,GO:0006139,GO:0006259,GO:0006281,GO:0006725,GO:0006807,GO:0006950,GO:0006974,GO:0008150,GO:0008152,GO:0009266,GO:0009314,GO:0009408,GO:0009411,GO:0009416,GO:0009628,GO:0009987,GO:0010213,GO:0010224,GO:0033554,GO:0034641,GO:0043170,GO:0043226,GO:0043227,GO:0043229,GO:0043231,GO:0044237,GO:0044238,GO:0044260,GO:0044424,GO:0044464,GO:0044699,GO:0044763,GO:…	K10846	cellular organisms; Eukaryota	nc
EUGGR000823t1					CP001323.1	Micromonas sp. RCC299 chromosome 2, complete sequence				nc
EUGGR000824t1	5691.EAN80311	NA	B9G2X9	Kinesin-like protein KIN-14O			GO:0003777,GO:0005524,GO:0005871,GO:0005874,GO:0007018,GO:0008017,GO:0016887		cellular organisms; Eukaryota; Euglenozoa; Kinetoplastida; Bodonidae; Bodo; Bodo saltans	nc
EUGGR000825t1			Q9LKU8	Pentatricopeptide repeat-containing protein At5g28460			GO:0005739			nc
EUGGR000826t1	5661.XP_003858233.1	nucleolar gtp-binding protein	Q13823	Nucleolar GTP-binding protein 2 (Autoantigen NGP-1)			GO:0000003,GO:0000054,GO:0000055,GO:0000166,GO:0000922,GO:0001654,GO:0001745,GO:0001882,GO:0001883,GO:0002119,GO:0002164,GO:0003006,GO:0003407,GO:0003674,GO:0003824,GO:0003924,GO:0005488,GO:0005525,GO:0005575,GO:0005622,GO:0005623,GO:0005634,GO:0005654,GO:0005730,GO:0005815,GO:0005816,GO:0005819,GO:0005856,GO:0006139,GO:0006152,GO:0006163,GO:0006184,GO:0006195,GO:0006725,GO:0006753,GO:0006793,GO:…	K14537,K16474	cellular organisms; Eukaryota; Euglenozoa; Kinetoplastida	nc
EUGGR000827t1	135651.CBN12339	Polycystic kidney disease	Q9P0L9	Polycystic kidney disease 2-like 1 protein (Polycystin-2 homolog) (Polycystin-2L1) (Polycystin-L) (Polycystin-L1)			GO:0000003,GO:0003674,GO:0005215,GO:0005216,GO:0005261,GO:0005262,GO:0005575,GO:0005622,GO:0005623,GO:0005737,GO:0005783,GO:0005886,GO:0005929,GO:0006810,GO:0006811,GO:0006812,GO:0006816,GO:0007610,GO:0007617,GO:0007618,GO:0008150,GO:0008324,GO:0009581,GO:0009582,GO:0009605,GO:0009612,GO:0009628,GO:0009987,GO:0015075,GO:0015085,GO:0015267,GO:0016020,GO:0019098,GO:0022414,GO:0022803,GO:0022838,GO:…	K04986	cellular organisms; Eukaryota; Cryptophyta; Cryptomonadales; Goniomonadaceae; Goniomonas; Goniomonas avonlea	nc
EUGGR000828t1	34740.HMEL009366-PA	ATPdependent RNA helicase	Q16JS8	Probable ATP-dependent RNA helicase spindle-E (EC 3.6.4.13)			GO:0000003,GO:0000070,GO:0000278,GO:0000280,GO:0000578,GO:0000819,GO:0001556,GO:0001709,GO:0003002,GO:0003006,GO:0003674,GO:0003724,GO:0003824,GO:0004004,GO:0004386,GO:0005575,GO:0005622,GO:0005623,GO:0005634,GO:0005737,GO:0006139,GO:0006152,GO:0006163,GO:0006195,GO:0006200,GO:0006259,GO:0006323,GO:0006342,GO:0006355,GO:0006403,GO:0006725,GO:0006753,GO:0006793,GO:0006796,GO:0006807,GO:0006996,GO:…	K18408	cellular organisms; Eukaryota; Opisthokonta; Fungi; Fungi incertae sedis	nc
EUGGR000829t1										nc
EUGGR000830t1	70448.Q01GQ3	NA	Q8VZE7	RAP domain-containing protein, chloroplastic (AtRAP)					cellular organisms; Eukaryota; Rhizaria; Cercozoa; Imbricatea; Plasmodiophorida; Plasmodiophoridae; Plasmodiophora; Plasmodiophora brassicae	nc
EUGGR000831t1	45351.NEMVEDRAFT_v1g81219-PA	Non-SMC condensin I complex subunit G	Q9YHB5	Condensin complex subunit 3 (Chromosome assembly protein xCAP-G) (Chromosome-associated protein G) (Condensin subunit CAP-G) (Non-SMC condensin I complex subunit G)			GO:0000070,GO:0000226,GO:0000228,GO:0000278,GO:0000280,GO:0000775,GO:0000785,GO:0000790,GO:0000792,GO:0000793,GO:0000796,GO:0000819,GO:0000910,GO:0005575,GO:0005622,GO:0005623,GO:0005634,GO:0005694,GO:0005720,GO:0005737,GO:0005813,GO:0005815,GO:0005856,GO:0006139,GO:0006259,GO:0006323,GO:0006725,GO:0006807,GO:0006996,GO:0007010,GO:0007017,GO:0007049,GO:0007051,GO:0007052,GO:0007059,GO:0007067,GO:…	K06678	cellular organisms; Eukaryota; Opisthokonta; Metazoa; Eumetazoa; Cnidaria; Anthozoa; Hexacorallia; Actiniaria; Edwardsiidae; Nematostella	nc
EUGGR000832t1	353153.XP_820270.1	Phosphodiesterase	P0C1Q2	Dual 3',5'-cyclic-AMP and -GMP phosphodiesterase 11A (EC 3.1.4.35) (EC 3.1.4.53) (cAMP and cGMP phosphodiesterase 11A)			GO:0000003,GO:0000122,GO:0000166,GO:0001654,GO:0001666,GO:0001754,GO:0001885,GO:0001894,GO:0001895,GO:0001932,GO:0001934,GO:0002026,GO:0002064,GO:0002237,GO:0002376,GO:0002520,GO:0002521,GO:0002573,GO:0002676,GO:0002678,GO:0002682,GO:0002683,GO:0002694,GO:0002695,GO:0003008,GO:0003012,GO:0003013,GO:0003018,GO:0003158,GO:0003407,GO:0003674,GO:0003824,GO:0004112,GO:0004114,GO:0004115,GO:0004118,GO:…	K08718,K13294,K13298,K13756,K13757,K13762,K13763,K18283,K18438	cellular organisms; Eukaryota; Euglenozoa; Kinetoplastida; Trypanosomatidae	nc
EUGGR000833t1									cellular organisms; Eukaryota; Haptophyceae; Isochrysidales	nc
EUGGR000834t1	3702.AT1G59820.1	phospholipidtransporting ATPase	Q9XIE6	Phospholipid-transporting ATPase 3 (AtALA3) (EC 7.6.2.1) (Aminophospholipid ATPase 3) (Aminophospholipid flippase 3) (Protein IRREGULAR TRICHOME BRANCH 2)			GO:0000139,GO:0003674,GO:0005215,GO:0005319,GO:0005548,GO:0005575,GO:0005622,GO:0005623,GO:0005737,GO:0005768,GO:0005783,GO:0005789,GO:0005794,GO:0005802,GO:0005886,GO:0006810,GO:0006811,GO:0006820,GO:0006869,GO:0006900,GO:0006996,GO:0007275,GO:0008150,GO:0009987,GO:0010876,GO:0012505,GO:0015711,GO:0015748,GO:0015914,GO:0016020,GO:0016043,GO:0016044,GO:0016050,GO:0016192,GO:0022622,GO:0022892,GO:…	K14802	cellular organisms; Eukaryota	nc
EUGGR000835t1			Q9H799	Ciliogenesis and planar polarity effector 1 (Protein JBTS17)			GO:0001736,GO:0001822,GO:0003281,GO:0007507,GO:0016021,GO:0021549,GO:0035869,GO:0042733,GO:0060021,GO:0060271,GO:0060976,GO:1904491	K22859		nc
EUGGR000836t1	412030.XP_001457568.1	Kinesin family member	Q0DV28	Kinesin-like protein KIN-UA (Protein ARMADILLO REPEAT KINESIN1)			GO:0003777,GO:0005524,GO:0005737,GO:0005871,GO:0005874,GO:0007018,GO:0008017,GO:0016887,GO:0032886,GO:0048364	K10396	cellular organisms; Eukaryota	nc
EUGGR000837t1	88036.EFJ38622	phospholipidtransporting ATPase	Q9XIE6	Phospholipid-transporting ATPase 3 (AtALA3) (EC 7.6.2.1) (Aminophospholipid ATPase 3) (Aminophospholipid flippase 3) (Protein IRREGULAR TRICHOME BRANCH 2)	XM_008805204.2	PREDICTED: Phoenix dactylifera phospholipid-transporting ATPase 3 (LOC103716981), mRNA	GO:0000139,GO:0003674,GO:0005215,GO:0005319,GO:0005548,GO:0005575,GO:0005622,GO:0005623,GO:0005737,GO:0005768,GO:0005783,GO:0005789,GO:0005794,GO:0005802,GO:0005886,GO:0006810,GO:0006811,GO:0006820,GO:0006869,GO:0006900,GO:0006996,GO:0007275,GO:0008150,GO:0009987,GO:0010876,GO:0012505,GO:0015711,GO:0015748,GO:0015914,GO:0016020,GO:0016043,GO:0016044,GO:0016050,GO:0016192,GO:0022622,GO:0022892,GO:…	K14802	cellular organisms; Eukaryota; Viridiplantae; Streptophyta	nc
EUGGR000838t1	65071.PYU1_T002641	Guanylate cyclase	P40145	Adenylate cyclase type 8 (EC 4.6.1.1) (ATP pyrophosphate-lyase 8) (Adenylate cyclase type VIII) (Adenylyl cyclase 8) (AC8) (Ca(2+)/calmodulin-activated adenylyl cyclase)			GO:0001653,GO:0003008,GO:0003013,GO:0003674,GO:0003824,GO:0004383,GO:0004871,GO:0004872,GO:0004888,GO:0005488,GO:0005515,GO:0005575,GO:0005623,GO:0005886,GO:0006139,GO:0006163,GO:0006164,GO:0006182,GO:0006725,GO:0006753,GO:0006793,GO:0006796,GO:0006807,GO:0007154,GO:0007165,GO:0007166,GO:0007167,GO:0007168,GO:0008015,GO:0008150,GO:0008152,GO:0008217,GO:0009058,GO:0009117,GO:0009150,GO:0009152,GO:…	K01769,K11858,K12324	cellular organisms; Eukaryota; Glaucocystophyceae; Cyanophoraceae; Cyanophora; Cyanophora paradoxa	nc
EUGGR000839t1										nc
EUGGR000840t1	45351.NEMVEDRAFT_v1g201578-PA	Tetratricopeptide repeat	Q96AY4	Tetratricopeptide repeat protein 28 (TPR repeat protein 28) (TPR repeat-containing big gene cloned at Keio)			GO:0000922,GO:0005737,GO:0005815,GO:0007049,GO:0007346,GO:0019900,GO:0030496,GO:0051301,GO:0072686		cellular organisms; Bacteria; Terrabacteria group; Cyanobacteria/Melainabacteria group; Cyanobacteria; Nostocales; Tolypothrichaceae; Tolypothrix; Tolypothrix sp. PCC 7601	nc
EUGGR000841t1	3218.PP1S11_79V6.1	Coatomer protein complex subunit alpha	Q9AUR7	Coatomer subunit alpha-2 (Alpha-coat protein 2) (Alpha-COP 2)			GO:0000139,GO:0005575,GO:0005622,GO:0005623,GO:0005737,GO:0005794,GO:0005798,GO:0005829,GO:0005886,GO:0012505,GO:0012506,GO:0016020,GO:0016023,GO:0030135,GO:0030137,GO:0030659,GO:0030660,GO:0030662,GO:0030663,GO:0031090,GO:0031410,GO:0031982,GO:0031988,GO:0043226,GO:0043227,GO:0043229,GO:0043231,GO:0044422,GO:0044424,GO:0044431,GO:0044433,GO:0044444,GO:0044446,GO:0044464,GO:0071944	K05236	cellular organisms; Eukaryota	nc
EUGGR000842t1	353153.XP_818011.1	WD repeat domain 65	Q96MR6	Cilia- and flagella-associated protein 57 (WD repeat-containing protein 65)			GO:0003008,GO:0007600,GO:0007605,GO:0008150,GO:0032501,GO:0044699,GO:0044707,GO:0050877,GO:0050954		cellular organisms; Eukaryota	nc
EUGGR000843t1	5691.EAN80365	NA	Q9R1S8	Calpain-7 (EC 3.4.22.-) (PalB homolog) (PalBH)			GO:0004175,GO:0004198,GO:0005634,GO:0006508,GO:0010634,GO:0090541,GO:0097264	K08576	cellular organisms; Eukaryota; Euglenozoa; Kinetoplastida; Bodonidae; Bodo; Bodo saltans	nc
EUGGR000844t1										nc
EUGGR000845t1										nc
EUGGR000846t1	88036.EFJ38482	NA	P52493	Ubiquitin-conjugating enzyme E2 2 (EC 2.3.2.23) (E2 ubiquitin-conjugating enzyme 2) (Mutagen-sensitive protein 8) (Ubiquitin carrier protein ubc2) (Ubiquitin-protein ligase ubc2)			GO:0000209,GO:0000790,GO:0005524,GO:0005737,GO:0006281,GO:0006325,GO:0030435,GO:0033503,GO:0043161,GO:0061631	K10573	cellular organisms; Eukaryota	nc
EUGGR000847t1	353153.XP_814908.1	Lipase class 3 family protein	Q3EBR6	Phospholipase A1-Igamma2, chloroplastic (EC 3.1.1.-)			GO:0004620,GO:0004806,GO:0008970,GO:0009507,GO:0016042,GO:0047714		cellular organisms; Eukaryota; Stramenopiles; Oomycetes	nc
EUGGR000848t1	7237.FBpp0273243	Kinesin family member	Q86VH2	Kinesin-like protein KIF27			GO:0000003,GO:0000226,GO:0000278,GO:0000280,GO:0000741,GO:0000910,GO:0003674,GO:0003774,GO:0003777,GO:0003824,GO:0005488,GO:0005515,GO:0005575,GO:0005622,GO:0005623,GO:0005634,GO:0005737,GO:0005818,GO:0005819,GO:0005856,GO:0005871,GO:0005875,GO:0006139,GO:0006259,GO:0006310,GO:0006725,GO:0006807,GO:0006928,GO:0006996,GO:0006997,GO:0007010,GO:0007017,GO:0007018,GO:0007049,GO:0007051,GO:0007052,GO:…	K10395	cellular organisms; Eukaryota	nc
EUGGR000849t1									cellular organisms; Bacteria; Proteobacteria; Gammaproteobacteria	nc
EUGGR000850t1			G4SLH0	Titin homolog (EC 2.7.11.1)	Z13962.1	E.gracilis mRNA for cytoskeletal protein (80articulin)			cellular organisms; Eukaryota; Alveolata; Chromerida; Chromera; Chromera velia; Chromera velia CCMP2878	nc
EUGGR000851t1	5762.XP_002681659.1	DEP domain containing 5	Q54XA2	DEP domain-containing protein DDB_G0279099			GO:0000306,GO:0000322,GO:0000323,GO:0000324,GO:0000329,GO:0003674,GO:0005096,GO:0005575,GO:0005622,GO:0005623,GO:0005737,GO:0005773,GO:0005774,GO:0006140,GO:0008047,GO:0008150,GO:0009118,GO:0009894,GO:0010506,GO:0010646,GO:0016020,GO:0016241,GO:0019219,GO:0019220,GO:0019222,GO:0019898,GO:0030234,GO:0030695,GO:0030811,GO:0031090,GO:0031312,GO:0031323,GO:0031329,GO:0032101,GO:0032104,GO:0032107,GO:…	K20404	cellular organisms; Eukaryota; Rhodophyta; Bangiophyceae; Porphyridiales; Porphyridiaceae; Porphyridium; Porphyridium purpureum	nc
EUGGR000852t1	400682.PAC_15704334	Secreted subtilisin-like serine protease with keratinolytic activity that contributes to pathogenicity (By similarity)	P23314	Extracellular protease (EC 3.4.21.-)			GO:0000323,GO:0001655,GO:0001822,GO:0001889,GO:0001919,GO:0001920,GO:0002090,GO:0002092,GO:0003674,GO:0003824,GO:0004175,GO:0004252,GO:0005102,GO:0005488,GO:0005515,GO:0005575,GO:0005576,GO:0005615,GO:0005622,GO:0005623,GO:0005737,GO:0005764,GO:0005768,GO:0005769,GO:0005770,GO:0005773,GO:0005783,GO:0005788,GO:0005791,GO:0005794,GO:0005886,GO:0006066,GO:0006508,GO:0006629,GO:0006638,GO:0006639,GO:…	K13050	cellular organisms; Bacteria	nc
EUGGR000853t1	5786.XP_003288445.1	NA							cellular organisms; Eukaryota	nc
EUGGR000854t1	35128.Thaps24358	NA	Q8VZE7	RAP domain-containing protein, chloroplastic (AtRAP)	XM_007515588.1	Bathycoccus prasinos predicted protein (Bathy01g06920), partial mRNA	GO:0071949		cellular organisms; Eukaryota; Rhizaria; Cercozoa; Imbricatea; Plasmodiophorida; Plasmodiophoridae; Plasmodiophora; Plasmodiophora brassicae	nc
EUGGR000855t1	436017.A4SAC7	Glutamate-1-semialdehyde 2,1-aminomutase	Q9R9J1	Mycosubtilin synthase subunit A (EC 2.3.1.-) [Includes: Glutamate-1-semialdehyde aminotransferase (GSA-AT); ATP-dependent asparagine adenylase 1 (AsnA 1) (Asparagine activase 1)]			GO:0005575,GO:0005576,GO:0005622,GO:0005623,GO:0005737,GO:0009507,GO:0009526,GO:0009532,GO:0009536,GO:0009570,GO:0009941,GO:0031967,GO:0031975,GO:0043226,GO:0043227,GO:0043229,GO:0043231,GO:0044422,GO:0044424,GO:0044434,GO:0044435,GO:0044444,GO:0044446,GO:0044464,GO:0048046	K01845	cellular organisms; Eukaryota; Rhizaria; Cercozoa; Chlorarachniophyceae; Bigelowiella; Bigelowiella natans; Bigelowiella natans CCMP2755	nc
EUGGR000856t1										nc
EUGGR000857t1			A0QLI5	Putative NAD(+)--arginine ADP-ribosyltransferase Mav (EC 2.4.2.31) (Putative mono(ADP-ribosyl)transferase) (mADPRT) (mART) (Toxin Mav)					cellular organisms; Eukaryota; Haptophyceae	nc
EUGGR000858t1										nc
EUGGR000859t1	7091.BGIBMGA013605-TA	translation INITIATION FACTOR	Q8BMB3	Eukaryotic translation initiation factor 4E type 2 (eIF-4E type 2) (eIF4E type 2) (eIF4E-2) (mRNA cap-binding protein type 2) (Eukaryotic translation initiation factor 4E-like 3) (eIF4E-like protein 4E-LP)			GO:0000339,GO:0000340,GO:0002118,GO:0002121,GO:0002165,GO:0003674,GO:0003676,GO:0003723,GO:0003743,GO:0005488,GO:0005515,GO:0005575,GO:0005622,GO:0005623,GO:0005737,GO:0006412,GO:0006413,GO:0006417,GO:0007275,GO:0007399,GO:0007444,GO:0007472,GO:0007476,GO:0007552,GO:0007560,GO:0007610,GO:0008135,GO:0008150,GO:0008152,GO:0009058,GO:0009059,GO:0009653,GO:0009791,GO:0009886,GO:0009887,GO:0009889,GO:…	K03259	cellular organisms; Eukaryota	nc
EUGGR000860t1	3218.PP1S42_138V6.1	Lipase (class 3)	Q9XF23	Protein EDS1L (Enhanced disease susceptibility 1-like)			GO:0005634,GO:0005783,GO:0006629,GO:0006952,GO:0016787		cellular organisms; Eukaryota; Viridiplantae; Streptophyta; Klebsormidiophyceae; Klebsormidiales; Klebsormidiaceae; Klebsormidium; Klebsormidium flaccidum	nc
EUGGR000861t1			Q5ZIP4	5'-3' exoribonuclease 2 (EC 3.1.13.-)			GO:0000738,GO:0001147,GO:0004534,GO:0005730,GO:0006353,GO:0006397,GO:0007283,GO:0008409,GO:0016235,GO:0046872	K12619	cellular organisms; Eukaryota; Viridiplantae; Chlorophyta; Chlorophyceae; Chlamydomonadales; Chlamydomonadaceae; Chlamydomonas; Chlamydomonas reinhardtii	nc
EUGGR000862t1	35128.Thaps32414	GTPase that plays an essential role in the late steps of ribosome biogenesis (By similarity)	Q3M929	GTPase Der (GTP-binding protein EngA)			GO:0005575,GO:0005622,GO:0005623,GO:0005737,GO:0009507,GO:0009536,GO:0043226,GO:0043227,GO:0043229,GO:0043231,GO:0044424,GO:0044444,GO:0044464	K03977	cellular organisms	nc
EUGGR000863t1	7070.TC002806-PA	DNAj (Hsp40) homolog, subfamily B, member	P53940	J domain-containing protein APJ1			GO:0000003,GO:0000122,GO:0002181,GO:0002183,GO:0003006,GO:0003674,GO:0005488,GO:0005515,GO:0005575,GO:0005622,GO:0005623,GO:0005634,GO:0005730,GO:0005737,GO:0005829,GO:0005840,GO:0005886,GO:0006355,GO:0006357,GO:0006412,GO:0006413,GO:0006457,GO:0006458,GO:0006508,GO:0006511,GO:0006515,GO:0006810,GO:0006886,GO:0006950,GO:0006986,GO:0007275,GO:0007548,GO:0008104,GO:0008150,GO:0008152,GO:0009056,GO:…	K09507,K09510,K09511	cellular organisms	nc
EUGGR000864t1										nc
EUGGR000865t1	35128.Thaps24358	NA	Q8VZE7	RAP domain-containing protein, chloroplastic (AtRAP)	XM_011402679.1	Auxenochlorella protothecoides Tbc2 translation factor, chloroplastic partial mRNA			cellular organisms; Eukaryota; Rhizaria; Cercozoa; Imbricatea; Plasmodiophorida; Plasmodiophoridae; Plasmodiophora; Plasmodiophora brassicae	nc
EUGGR000866t1										nc
EUGGR000867t1	412030.XP_001428005.1	Kinesin family member	O43896	Kinesin-like protein KIF1C	XM_002505913.1	Micromonas commoda predicted protein partial mRNA	GO:0003777,GO:0005524,GO:0005874,GO:0007018,GO:0008017	K10394	cellular organisms; Eukaryota	nc
EUGGR000868t1										nc
EUGGR000869t1										nc
EUGGR000870t1	7668.SPU_022421tr	NFX1-type zinc finger-containing protein	O74465	Helicase required for RNAi-mediated heterochromatin assembly 1 (EC 3.6.4.13)	HE573019.1	Trypanosoma vivax Y486 annotated genomic contig, chromosome 3	GO:0000775,GO:0003723,GO:0004386,GO:0005524,GO:0005634,GO:0005829,GO:0007049,GO:0007059,GO:0030702,GO:0031048,GO:0031379,GO:0031380	K11701	cellular organisms; Eukaryota	nc
EUGGR000871t1	3218.PP1S65_89V6.1	Eukaryotic translation initiation factor 4 gamma	Q84PB3	Eukaryotic translation initiation factor isoform 4G-1 (eIF(iso)-4G-1) (eIF(iso)4G-1) (Eukaryotic initiation factor iso-4F subunit p82) (eIF-(iso)4F p82 subunit)	XM_019557181.1	PREDICTED: Lupinus angustifolius eukaryotic translation initiation factor 4G-like (LOC109325015), transcript variant X4, mRNA	GO:0005575,GO:0005622,GO:0005623,GO:0005634,GO:0005737,GO:0005829,GO:0008150,GO:0009607,GO:0009615,GO:0009987,GO:0016032,GO:0040011,GO:0043226,GO:0043227,GO:0043229,GO:0043231,GO:0044000,GO:0044403,GO:0044419,GO:0044424,GO:0044444,GO:0044464,GO:0044764,GO:0046739,GO:0046740,GO:0050896,GO:0051701,GO:0051704,GO:0051707,GO:0051814,GO:0052126,GO:0052192	K03260	cellular organisms; Eukaryota; Glaucocystophyceae; Cyanophoraceae; Cyanophora; Cyanophora paradoxa	nc
EUGGR000872t1									cellular organisms; Bacteria; Proteobacteria; Gammaproteobacteria; Enterobacterales; Enterobacteriaceae; Cronobacter; Cronobacter sakazakii; Cronobacter sakazakii ATCC BAA-894	nc
EUGGR000873t1									cellular organisms	nc
EUGGR000874t1										nc
EUGGR000875t1										nc
EUGGR000876t1	8364.ENSXETP00000062671	NA	Q9C0B2	Cilia- and flagella-associated protein 74			GO:0005930,GO:0035082		cellular organisms; Eukaryota; Euglenozoa; Kinetoplastida; Bodonidae; Bodo; Bodo saltans	nc
EUGGR000877t1										nc
EUGGR000878t1	5691.AAZ12395	NA	Q5VZ52	MORN repeat-containing protein 5					cellular organisms; Eukaryota; Glaucocystophyceae; Cyanophoraceae; Cyanophora; Cyanophora paradoxa	nc
EUGGR000879t1			Q9GLX9	Spondin-1 (F-spondin) (Vascular smooth muscle cell growth-promoting factor)			GO:0007155,GO:0010954,GO:0031012,GO:0032092,GO:0046872,GO:0050693,GO:1902430,GO:1902993		cellular organisms; Eukaryota; Alveolata; Chromerida; Vitrella; Vitrella brassicaformis; Vitrella brassicaformis CCMP3155	nc
EUGGR000880t1	15368.BRADI2G13630.1	NA			XM_013816985.1	PREDICTED: Brassica napus uncharacterized LOC106376857 (LOC106376857), mRNA	GO:0005575,GO:0005622,GO:0005623,GO:0005737,GO:0005768,GO:0005794,GO:0005802,GO:0043226,GO:0043227,GO:0043229,GO:0043231,GO:0044424,GO:0044444,GO:0044464		cellular organisms; Eukaryota; Viridiplantae; Streptophyta; Streptophytina; Embryophyta; Tracheophyta	nc
EUGGR000881t1	28377.ENSACAP00000003383	ATPase Na K transporting alpha	P24797	Sodium/potassium-transporting ATPase subunit alpha-2 (Na(+)/K(+) ATPase alpha-2 subunit) (EC 7.2.2.13) (Sodium pump subunit alpha-2)	XM_001901781.1	Brugia malayi Na,K-ATPase alpha subunit partial mRNA	GO:0000003,GO:0000166,GO:0001508,GO:0001700,GO:0001882,GO:0001883,GO:0001894,GO:0002009,GO:0002026,GO:0002028,GO:0002119,GO:0002164,GO:0003002,GO:0003007,GO:0003008,GO:0003013,GO:0003143,GO:0003674,GO:0003824,GO:0003869,GO:0005215,GO:0005391,GO:0005488,GO:0005515,GO:0005524,GO:0005575,GO:0005622,GO:0005623,GO:0005634,GO:0005737,GO:0005768,GO:0005783,GO:0005794,GO:0005886,GO:0005887,GO:0005890,GO:…	K01539,K01542	cellular organisms; Eukaryota	nc
EUGGR000882t1	164328.Phyra84559	protein kinase kinase kinase	Q1ZXD6	Probable serine/threonine-protein kinase roco5 (EC 2.7.11.1) (Ras of complex proteins and C-terminal of roc 5)					cellular organisms; Eukaryota; Cryptophyta	nc
EUGGR000883t1	3218.PP1S391_44V6.1	Splicing factor 3b subunit	P0DKL6	Spliceosome-associated protein 130 B (AtSAP130b) (SAP 130 B) (Pre-mRNA-splicing factor SF3b 130 kDa subunit B) (SF3b130 B)			GO:0000003,GO:0003006,GO:0005575,GO:0005622,GO:0005623,GO:0005737,GO:0005911,GO:0007275,GO:0008150,GO:0009506,GO:0009507,GO:0009536,GO:0009555,GO:0009791,GO:0009846,GO:0009856,GO:0009908,GO:0022414,GO:0030054,GO:0032501,GO:0032502,GO:0035670,GO:0043226,GO:0043227,GO:0043229,GO:0043231,GO:0044424,GO:0044444,GO:0044464,GO:0044699,GO:0044703,GO:0044706,GO:0044707,GO:0044767,GO:0048229,GO:0048367,GO:…	K12830	cellular organisms; Eukaryota	nc
EUGGR000884t1			A0A0H3M950	Phosphate-binding protein PstS1 (PstS-1) (38-kDa lipoprotein) (P38)			GO:0005576,GO:0035435,GO:0042301,GO:0043190	K02040	cellular organisms; Eukaryota; Haptophyceae; Isochrysidales; Isochrysidaceae; Tisochrysis; Tisochrysis lutea	nc
EUGGR000885t1	4533.OB01G50550.1	tHO complex	C1FXW9	THO complex subunit 2 (Tho2)	XM_004336837.1	Acanthamoeba castellanii str. Neff THO2 protein (ACA1_130970) mRNA, complete cds	GO:0000347,GO:0003723,GO:0006397,GO:0006406,GO:0008380,GO:0016607,GO:0048666,GO:0048699	K12879	cellular organisms; Eukaryota; Opisthokonta; Metazoa; Eumetazoa; Bilateria; Deuterostomia; Chordata; Craniata; Vertebrata; Gnathostomata; Teleostomi; Euteleostomi; Sarcopterygii; Dipnotetrapodomorpha; Tetrapoda; Amniota; Mammalia; Theria; Eutheria; Boreoeutheria; Euarchontoglires; Primates; Haplorrhini; Simiiformes; Catarrhini; Hominoidea; Hominidae; Homininae; Homo; Homo sapiens	nc
EUGGR000886t1	88036.EFJ08108	Ring finger protein 123	D3ZXK7	E3 ubiquitin-protein ligase RNF123 (EC 2.3.2.27) (Kip1 ubiquitination-promoting complex protein 1) (RING finger protein 123) (RING-type E3 ubiquitin transferase RNF123)			GO:0003674,GO:0003824,GO:0004842,GO:0005575,GO:0006464,GO:0008150,GO:0008152,GO:0009056,GO:0009057,GO:0009607,GO:0009615,GO:0009987,GO:0016020,GO:0016032,GO:0016567,GO:0016874,GO:0016879,GO:0016881,GO:0019048,GO:0019054,GO:0019055,GO:0019538,GO:0019787,GO:0030163,GO:0032446,GO:0035821,GO:0036211,GO:0043170,GO:0043412,GO:0044003,GO:0044068,GO:0044237,GO:0044238,GO:0044260,GO:0044267,GO:0044403,GO:…	K12169	cellular organisms; Eukaryota	nc
EUGGR000887t1	3694.POPTR_0006s27000.1	Hydrolyzes glycerol-phospholipids at the terminal phosphodiesteric bond (By similarity)	P93733	Phospholipase D beta 1 (AtPLDbeta1) (PLD beta 1) (PLDbeta) (EC 3.1.4.4)			GO:0003674,GO:0003824,GO:0004620,GO:0004630,GO:0005575,GO:0005622,GO:0005623,GO:0005737,GO:0006629,GO:0006643,GO:0006950,GO:0006970,GO:0008081,GO:0008150,GO:0008152,GO:0009056,GO:0009414,GO:0009415,GO:0009628,GO:0009651,GO:0009719,GO:0009725,GO:0009737,GO:0009987,GO:0010033,GO:0010035,GO:0016020,GO:0016042,GO:0016298,GO:0016787,GO:0016788,GO:0033993,GO:0042221,GO:0042578,GO:0044237,GO:0044238,GO:…	K01115	cellular organisms; Eukaryota; Cryptophyta; Cryptomonadales; Goniomonadaceae; Goniomonas; Goniomonas avonlea	nc
EUGGR000888t1	5762.XP_002674098.1	Receptor-type adenylate cyclase	Q99280	Receptor-type adenylate cyclase GRESAG 4.3 (EC 4.6.1.1) (ATP pyrophosphate-lyase) (Adenylyl cyclase)			GO:0000003,GO:0000288,GO:0000290,GO:0000956,GO:0005575,GO:0005623,GO:0005886,GO:0005975,GO:0005984,GO:0005991,GO:0005993,GO:0006139,GO:0006401,GO:0006402,GO:0006725,GO:0006807,GO:0007154,GO:0007165,GO:0007166,GO:0007186,GO:0008150,GO:0008152,GO:0009056,GO:0009057,GO:0009311,GO:0009313,GO:0009653,GO:0009847,GO:0009987,GO:0016020,GO:0016052,GO:0016070,GO:0016071,GO:0019439,GO:0019954,GO:0022603,GO:…	K01768	cellular organisms; Eukaryota; Euglenozoa; Kinetoplastida; Trypanosomatidae; Trypanosoma; Trypanozoon; Trypanosoma brucei; Trypanosoma brucei gambiense; Trypanosoma brucei gambiense DAL972	nc
EUGGR000889t1	573729.XP_003658976.1	Bgal_small_N	A1SWB8	Beta-galactosidase (Beta-gal) (EC 3.2.1.23) (Lactase)			GO:0000287,GO:0004565,GO:0005975,GO:0009341,GO:0030246	K01190	cellular organisms; Bacteria; Proteobacteria; Gammaproteobacteria	nc
EUGGR000890t1	39947.LOC_Os05g51480.1	DNA damage-binding protein	Q9M0V3	DNA damage-binding protein 1a (UV-damaged DNA-binding protein 1a) (DDB1a)			GO:0000151,GO:0005575,GO:0005622,GO:0005623,GO:0005634,GO:0005737,GO:0005829,GO:0006355,GO:0008150,GO:0009889,GO:0009890,GO:0009892,GO:0010099,GO:0010100,GO:0010468,GO:0010556,GO:0010558,GO:0010605,GO:0010629,GO:0019219,GO:0019222,GO:0031323,GO:0031324,GO:0031326,GO:0031327,GO:0031461,GO:0032991,GO:0043226,GO:0043227,GO:0043229,GO:0043231,GO:0043234,GO:0044424,GO:0044444,GO:0044464,GO:0045892,GO:…	K10610	cellular organisms; Eukaryota	nc
EUGGR000891t1	29760.VIT_02s0025g03630.t01	Copper-transporting ATPase	Q9SH30	Probable copper-transporting ATPase HMA5 (EC 7.2.2.8) (Probable copper-transporting ATPase 3) (Protein HEAVY METAL ATPASE 5)	XM_012903646.1	Acytostelium subglobosum LB1 hypothetical protein partial mRNA	GO:0005507,GO:0005524,GO:0006825,GO:0010273,GO:0016021,GO:0019829,GO:0046688	K17686	cellular organisms; Eukaryota; Stramenopiles; Oomycetes	nc
EUGGR000892t1	5762.XP_002674098.1	Receptor-type adenylate cyclase	P26338	Receptor-type adenylate cyclase (EC 4.6.1.1) (ATP pyrophosphate-lyase) (Adenylyl cyclase) (Fragment)			GO:0000003,GO:0000288,GO:0000290,GO:0000956,GO:0005575,GO:0005623,GO:0005886,GO:0005975,GO:0005984,GO:0005991,GO:0005993,GO:0006139,GO:0006401,GO:0006402,GO:0006725,GO:0006807,GO:0007154,GO:0007165,GO:0007166,GO:0007186,GO:0008150,GO:0008152,GO:0009056,GO:0009057,GO:0009311,GO:0009313,GO:0009653,GO:0009847,GO:0009987,GO:0016020,GO:0016052,GO:0016070,GO:0016071,GO:0019439,GO:0019954,GO:0022603,GO:…	K01768	cellular organisms; Eukaryota; Euglenozoa; Kinetoplastida; Bodonidae; Bodo; Bodo saltans	nc
EUGGR000893t1	3055.EDP05653	PPR repeat	Q9SZ52	Pentatricopeptide repeat-containing protein At4g31850, chloroplastic (Protein PROTON GRADIENT REGULATION 3)			GO:0005575,GO:0016020	K17710	cellular organisms; Eukaryota; Alveolata; Chromerida; Chromera; Chromera velia; Chromera velia CCMP2878	nc
EUGGR000894t1	6085.XP_002163509	dna-directed rna polymerase	Q42877	DNA-directed RNA polymerase II subunit RPB2 (RNA polymerase II subunit 2) (RNA polymerase II subunit B2) (EC 2.7.7.6) (DNA-directed RNA polymerase II 135 kDa polypeptide)			GO:0000003,GO:0000375,GO:0000377,GO:0000398,GO:0000428,GO:0002119,GO:0002164,GO:0003006,GO:0003674,GO:0003676,GO:0003677,GO:0003682,GO:0003824,GO:0003899,GO:0005488,GO:0005575,GO:0005622,GO:0005623,GO:0005634,GO:0005654,GO:0005665,GO:0006139,GO:0006259,GO:0006281,GO:0006283,GO:0006289,GO:0006351,GO:0006352,GO:0006354,GO:0006366,GO:0006367,GO:0006368,GO:0006370,GO:0006396,GO:0006397,GO:0006464,GO:…	K03010	cellular organisms; Eukaryota	nc
EUGGR000895t1	39947.LOC_Os02g54020.1	DNA helicase	Q7ZV90	ATP-dependent DNA helicase PIF1 (EC 3.6.4.12) (DNA repair and recombination helicase PIF1)			GO:0000733,GO:0003674,GO:0003678,GO:0003824,GO:0004386,GO:0005575,GO:0005622,GO:0005623,GO:0005634,GO:0006139,GO:0006152,GO:0006163,GO:0006195,GO:0006200,GO:0006259,GO:0006310,GO:0006725,GO:0006753,GO:0006793,GO:0006796,GO:0006807,GO:0008026,GO:0008150,GO:0008152,GO:0009056,GO:0009116,GO:0009117,GO:0009119,GO:0009123,GO:0009125,GO:0009126,GO:0009128,GO:0009141,GO:0009143,GO:0009144,GO:0009146,GO:…	K10901	cellular organisms; Eukaryota	nc
EUGGR000896t1	13735.ENSPSIP00000002940	Catalyzes a 2-step reaction, involving the ATP-dependent carboxylation of the covalently attached biotin in the first step and the transfer of the carboxyl group to pyruvate in the second (By similarity)	P11498	Pyruvate carboxylase, mitochondrial (EC 6.4.1.1) (Pyruvic carboxylase) (PCB)			GO:0000166,GO:0001882,GO:0001883,GO:0003674,GO:0003824,GO:0004736,GO:0005488,GO:0005524,GO:0005575,GO:0005622,GO:0005623,GO:0005737,GO:0005739,GO:0005740,GO:0005743,GO:0005759,GO:0005811,GO:0005856,GO:0005875,GO:0005975,GO:0005996,GO:0006006,GO:0006082,GO:0006090,GO:0006094,GO:0006107,GO:0008150,GO:0008152,GO:0009058,GO:0009374,GO:0009987,GO:0010035,GO:0010038,GO:0015630,GO:0016020,GO:0016051,GO:…	K01958	cellular organisms; Eukaryota	nc
EUGGR000897t1	10228.TriadP50560	Kinesin family member	Q7PHR1	Kinesin-like protein unc-104			GO:0000139,GO:0000226,GO:0000910,GO:0001775,GO:0002376,GO:0003008,GO:0003674,GO:0003774,GO:0003777,GO:0003824,GO:0005488,GO:0005515,GO:0005575,GO:0005622,GO:0005623,GO:0005737,GO:0005768,GO:0005769,GO:0005794,GO:0005802,GO:0005813,GO:0005815,GO:0005856,GO:0005871,GO:0005874,GO:0005875,GO:0005881,GO:0006461,GO:0006605,GO:0006810,GO:0006886,GO:0006892,GO:0006893,GO:0006928,GO:0006996,GO:0007010,GO:…	K11415,K17914	cellular organisms; Eukaryota	nc
EUGGR000898t1	7739.JGI116094	kiaa0196	Q54IR8	WASH complex subunit 5 (WASH complex subunit strumpellin homolog)			GO:0000902,GO:0000904,GO:0003008,GO:0003013,GO:0003015,GO:0005575,GO:0005622,GO:0005623,GO:0005737,GO:0005768,GO:0006810,GO:0007275,GO:0007399,GO:0007409,GO:0008015,GO:0008150,GO:0009653,GO:0009987,GO:0016043,GO:0016197,GO:0022008,GO:0030030,GO:0030154,GO:0030182,GO:0031175,GO:0032501,GO:0032502,GO:0032989,GO:0032990,GO:0032991,GO:0043226,GO:0043227,GO:0043229,GO:0043231,GO:0043234,GO:0044424,GO:…	K18464	cellular organisms; Eukaryota	nc
EUGGR000899t1										nc
EUGGR000900t1	35128.Thaps24358	NA	Q6DJ55	FAST kinase domain-containing protein 4 (Protein TBRG4) (Transforming growth factor beta regulator 4)					cellular organisms; Eukaryota; Rhizaria; Cercozoa; Imbricatea; Plasmodiophorida; Plasmodiophoridae; Plasmodiophora; Plasmodiophora brassicae	nc
EUGGR000901t1	65071.PYU1_T002641	Guanylate cyclase	P40145	Adenylate cyclase type 8 (EC 4.6.1.1) (ATP pyrophosphate-lyase 8) (Adenylate cyclase type VIII) (Adenylyl cyclase 8) (AC8) (Ca(2+)/calmodulin-activated adenylyl cyclase)	XM_018817177.1	PREDICTED: Ciona intestinalis adenylate cyclase type 8-like (LOC100181005), mRNA	GO:0001653,GO:0003008,GO:0003013,GO:0003674,GO:0003824,GO:0004383,GO:0004871,GO:0004872,GO:0004888,GO:0005488,GO:0005515,GO:0005575,GO:0005623,GO:0005886,GO:0006139,GO:0006163,GO:0006164,GO:0006182,GO:0006725,GO:0006753,GO:0006793,GO:0006796,GO:0006807,GO:0007154,GO:0007165,GO:0007166,GO:0007167,GO:0007168,GO:0008015,GO:0008150,GO:0008152,GO:0008217,GO:0009058,GO:0009117,GO:0009150,GO:0009152,GO:…	K01769,K11858,K12324	cellular organisms; Eukaryota; Glaucocystophyceae; Cyanophoraceae; Cyanophora; Cyanophora paradoxa	nc
EUGGR000902t1	39416.CAZ86206	Catalyzes the NAD(H)-dependent interconversion of D- fructose 6-phosphate and D-mannitol 1-phosphate in the mannitol metabolic pathway	A7MNE5	Mannitol-1-phosphate 5-dehydrogenase (EC 1.1.1.17)			GO:0000166,GO:0003674,GO:0003824,GO:0005488,GO:0005975,GO:0006059,GO:0006066,GO:0006950,GO:0006979,GO:0008150,GO:0008152,GO:0008926,GO:0009058,GO:0009266,GO:0009408,GO:0009628,GO:0009987,GO:0016051,GO:0016491,GO:0016614,GO:0016616,GO:0019400,GO:0019401,GO:0019406,GO:0019593,GO:0019594,GO:0019751,GO:0033554,GO:0034599,GO:0034605,GO:0034637,GO:0036094,GO:0042221,GO:0044237,GO:0044238,GO:0044249,GO:…	K00009	cellular organisms; Bacteria; Proteobacteria; Gammaproteobacteria; Enterobacterales; Enterobacteriaceae	nc
EUGGR000903t1	13037.EHJ65009	alpha thalassemia mental retardation syndrome X-linked	Q9Y4B4	Helicase ARIP4 (EC 3.6.4.12) (Androgen receptor-interacting protein 4) (RAD54-like protein 2)			GO:0003677,GO:0004386,GO:0005524,GO:0005634	K10779	cellular organisms; Eukaryota	nc
EUGGR000904t1	88036.EFJ38622	phospholipidtransporting ATPase	Q9XIE6	Phospholipid-transporting ATPase 3 (AtALA3) (EC 7.6.2.1) (Aminophospholipid ATPase 3) (Aminophospholipid flippase 3) (Protein IRREGULAR TRICHOME BRANCH 2)			GO:0000139,GO:0003674,GO:0005215,GO:0005319,GO:0005548,GO:0005575,GO:0005622,GO:0005623,GO:0005737,GO:0005768,GO:0005783,GO:0005789,GO:0005794,GO:0005802,GO:0005886,GO:0006810,GO:0006811,GO:0006820,GO:0006869,GO:0006900,GO:0006996,GO:0007275,GO:0008150,GO:0009987,GO:0010876,GO:0012505,GO:0015711,GO:0015748,GO:0015914,GO:0016020,GO:0016043,GO:0016044,GO:0016050,GO:0016192,GO:0022622,GO:0022892,GO:…	K14802	cellular organisms; Eukaryota	nc
EUGGR000905t1	5507.FOXG_01865P0	Second step of mRNA capping. Transfer of the GMP moiety of GTP to the 5'-end of RNA via an enzyme-GMP covalent reaction intermediate (By similarity)	Q9LHQ7	mRNA cap guanine-N7 methyltransferase 1 (EC 2.1.1.56) (mRNA (guanine-N(7)-)-methyltransferase 1) (mRNA cap methyltransferase 1)			GO:0003674,GO:0003824,GO:0004484,GO:0005575,GO:0005622,GO:0005623,GO:0005634,GO:0006139,GO:0006355,GO:0006357,GO:0006370,GO:0006396,GO:0006397,GO:0006725,GO:0006807,GO:0008150,GO:0008152,GO:0008192,GO:0009452,GO:0009889,GO:0009891,GO:0009893,GO:0009987,GO:0010467,GO:0010468,GO:0010556,GO:0010557,GO:0010604,GO:0010628,GO:0016070,GO:0016071,GO:0016740,GO:0016772,GO:0016779,GO:0019219,GO:0019222,GO:…	K00987	cellular organisms; Eukaryota; Viridiplantae	nc
EUGGR000906t1	3055.EDP09007	Rhodanese-like domain							cellular organisms; Eukaryota; Viridiplantae; Streptophyta; Klebsormidiophyceae; Klebsormidiales; Klebsormidiaceae; Klebsormidium; Klebsormidium flaccidum	nc
EUGGR000907t1	65071.PYU1_T006561	ATP-binding cassette, sub-family C (CFTR MRP), member	Q5F364	Multidrug resistance-associated protein 1 (ATP-binding cassette sub-family C member 1) (Leukotriene C(4) transporter) (LTC4 transporter)			GO:0005524,GO:0005774,GO:0016020,GO:0016021,GO:0016323,GO:0042626,GO:0055085	K05665	cellular organisms; Eukaryota	nc
EUGGR000908t1	3694.POPTR_0001s28120.1	Proteasome-associated protein ECM29 homolog	Q6PDI5	Proteasome adapter and scaffold protein ECM29 (Proteasome-associated protein ECM29 homolog)			GO:0000502,GO:0005634,GO:0005769,GO:0005770,GO:0005771,GO:0005783,GO:0005793,GO:0005813,GO:0030134,GO:0030139,GO:0030433,GO:0031410,GO:0032947,GO:0043248,GO:0070628	K11886	cellular organisms; Eukaryota	nc
EUGGR000909t1										nc
EUGGR000910t1	35128.Thaps24358	NA	Q8VZE7	RAP domain-containing protein, chloroplastic (AtRAP)					cellular organisms; Eukaryota	nc
EUGGR000911t1	5786.XP_003284661.1	Large subunit GTPase 1	P24782	ATP-dependent RNA helicase dbp2 (EC 3.6.4.13) (p68-like protein)			GO:0000166,GO:0001882,GO:0001883,GO:0002250,GO:0002252,GO:0002376,GO:0002443,GO:0002449,GO:0002456,GO:0002460,GO:0003674,GO:0003824,GO:0003924,GO:0005198,GO:0005488,GO:0005525,GO:0005575,GO:0005576,GO:0005615,GO:0005622,GO:0005623,GO:0005737,GO:0005829,GO:0006139,GO:0006152,GO:0006163,GO:0006184,GO:0006195,GO:0006725,GO:0006753,GO:0006793,GO:0006796,GO:0006807,GO:0006950,GO:0006955,GO:0006974,GO:…	K14539	cellular organisms; Eukaryota; Amoebozoa; Discosea; Longamoebia; Centramoebida; Acanthamoebidae; Acanthamoeba; Acanthamoeba castellanii	nc
EUGGR000912t1			Q92356	Synaptobrevin homolog 1			GO:0005484,GO:0005737,GO:0005783,GO:0005794,GO:0006886,GO:0016021,GO:0016192,GO:0030659,GO:0032153,GO:0051285,GO:0051286,GO:0090619,GO:0099097	K08513	cellular organisms; Eukaryota; Viridiplantae; Chlorophyta; Chlorophyceae; Chlamydomonadales; Chlamydomonadaceae; Chlamydomonas; Chlamydomonas reinhardtii	nc
EUGGR000913t1	13616.ENSMODP00000023659	exportin	Q54PQ8	Exportin-5 (Exp5)			GO:0000049,GO:0003674,GO:0003676,GO:0003723,GO:0005215,GO:0005488,GO:0005575,GO:0005622,GO:0005623,GO:0005634,GO:0005654,GO:0005737,GO:0005829,GO:0006611,GO:0006810,GO:0006886,GO:0006913,GO:0008104,GO:0008150,GO:0008152,GO:0008565,GO:0009987,GO:0010467,GO:0015031,GO:0016482,GO:0022892,GO:0031974,GO:0031981,GO:0033036,GO:0034613,GO:0043170,GO:0043226,GO:0043227,GO:0043229,GO:0043231,GO:0043233,GO:…	K14289	cellular organisms; Eukaryota	nc
EUGGR000914t1	7260.FBpp0246448	ubiquitin carboxyl-terminal hydrolase	Q84WU2	Ubiquitin carboxyl-terminal hydrolase 13 (EC 3.4.19.12) (Deubiquitinating enzyme 13) (AtUBP13) (Ubiquitin thioesterase 13) (Ubiquitin-specific-processing protease 13)			GO:0001654,GO:0001745,GO:0003674,GO:0003824,GO:0004221,GO:0005575,GO:0005622,GO:0005623,GO:0005634,GO:0005737,GO:0006355,GO:0006464,GO:0006508,GO:0007275,GO:0007423,GO:0008150,GO:0008152,GO:0009653,GO:0009887,GO:0009889,GO:0009987,GO:0010468,GO:0010556,GO:0010608,GO:0016579,GO:0016787,GO:0016788,GO:0016790,GO:0019219,GO:0019222,GO:0019538,GO:0030154,GO:0031323,GO:0031326,GO:0031647,GO:0031935,GO:…	K11857	cellular organisms; Eukaryota	nc
EUGGR000915t1	7070.TC008001-PA	ATPase, class V, type	P98204	Phospholipid-transporting ATPase 1 (AtALA1) (EC 7.6.2.1) (Aminophospholipid flippase 1)	XM_008193796.2	PREDICTED: Tribolium castaneum probable phospholipid-transporting ATPase VD (LOC656757), transcript variant X1, mRNA	GO:0003674,GO:0003824,GO:0004012,GO:0005215,GO:0005319,GO:0005548,GO:0005575,GO:0006139,GO:0006152,GO:0006163,GO:0006195,GO:0006200,GO:0006725,GO:0006753,GO:0006793,GO:0006796,GO:0006807,GO:0006810,GO:0006811,GO:0006820,GO:0006869,GO:0006886,GO:0006996,GO:0007030,GO:0008104,GO:0008150,GO:0008152,GO:0009056,GO:0009116,GO:0009117,GO:0009119,GO:0009123,GO:0009125,GO:0009126,GO:0009128,GO:0009141,GO:…	K01530	cellular organisms; Eukaryota; Viridiplantae; Streptophyta; Streptophytina; Embryophyta; Tracheophyta	nc
EUGGR000916t1	441959.XP_002486690.1	WD repeat-containing protein			CP011509.1	Archangium gephyra strain DSM 2261, complete genome	GO:0000003,GO:0000922,GO:0003006,GO:0003674,GO:0005488,GO:0005515,GO:0005575,GO:0005622,GO:0005623,GO:0005634,GO:0005635,GO:0005643,GO:0005815,GO:0005816,GO:0005819,GO:0005856,GO:0006355,GO:0007049,GO:0007097,GO:0007154,GO:0007584,GO:0008017,GO:0008092,GO:0008150,GO:0009605,GO:0009653,GO:0009889,GO:0009890,GO:0009892,GO:0009987,GO:0009991,GO:0010468,GO:0010556,GO:0010558,GO:0010605,GO:0010629,GO:…			nc
EUGGR000917t1	7719.ENSCINP00000010827	Kinesin family member	Q9NQT8	Kinesin-like protein KIF13B (Kinesin-like protein GAKIN)			GO:0000139,GO:0000226,GO:0000910,GO:0001775,GO:0002376,GO:0003008,GO:0003674,GO:0003774,GO:0003777,GO:0003824,GO:0005488,GO:0005515,GO:0005575,GO:0005622,GO:0005623,GO:0005737,GO:0005768,GO:0005769,GO:0005794,GO:0005802,GO:0005813,GO:0005815,GO:0005856,GO:0005871,GO:0005874,GO:0005875,GO:0005881,GO:0006461,GO:0006605,GO:0006810,GO:0006886,GO:0006892,GO:0006893,GO:0006928,GO:0006996,GO:0007010,GO:…	K11415,K17914	cellular organisms; Eukaryota	nc
EUGGR000918t1			Q9BWH6	RNA polymerase II-associated protein 1			GO:0003677,GO:0003899,GO:0005634,GO:0006366	K20826		nc
EUGGR000919t1	420245.XP_001564967.2	Protein phosphatase 1 regulatory subunit 8	Q28147	Nuclear inhibitor of protein phosphatase 1 (NIPP-1) (Protein phosphatase 1 regulatory inhibitor subunit 8)	AK226462.1	Arabidopsis thaliana mRNA for kanadaptin - like protein, complete cds, clone: RAFL06-15-J10	GO:0000902,GO:0000904,GO:0003674,GO:0003676,GO:0003723,GO:0003729,GO:0003824,GO:0004518,GO:0004540,GO:0004857,GO:0004864,GO:0004865,GO:0005488,GO:0005515,GO:0005575,GO:0005622,GO:0005623,GO:0005634,GO:0005654,GO:0005737,GO:0006139,GO:0006401,GO:0006725,GO:0006807,GO:0006928,GO:0006935,GO:0007275,GO:0007399,GO:0007409,GO:0007411,GO:0008150,GO:0008152,GO:0008157,GO:0008283,GO:0008599,GO:0008995,GO:…	K09578,K13216,K17086		nc
EUGGR000920t1	7217.FBpp0117403	adenylate cyclase	P20594	Atrial natriuretic peptide receptor 2 (EC 4.6.1.2) (Atrial natriuretic peptide receptor type B) (ANP-B) (ANPR-B) (NPR-B) (Guanylate cyclase B) (GC-B)			GO:0000003,GO:0003674,GO:0003824,GO:0004016,GO:0005575,GO:0006139,GO:0006163,GO:0006164,GO:0006171,GO:0006725,GO:0006753,GO:0006793,GO:0006796,GO:0006807,GO:0007276,GO:0007283,GO:0008150,GO:0008152,GO:0009058,GO:0009117,GO:0009150,GO:0009152,GO:0009165,GO:0009187,GO:0009190,GO:0009259,GO:0009260,GO:0009975,GO:0009987,GO:0016020,GO:0016021,GO:0016829,GO:0016849,GO:0018130,GO:0019438,GO:0019637,GO:…	K01768	cellular organisms; Eukaryota; Glaucocystophyceae; Cyanophoraceae; Cyanophora; Cyanophora paradoxa	nc
EUGGR000921t1										nc
EUGGR000922t1										nc
EUGGR000923t1	6085.XP_002169407	5'-3' exoribonuclease	Q9VM71	5'-3' exoribonuclease 2 homolog (EC 3.1.13.-) (Ribonucleic acid-trafficking protein 1) (dRAT1)			GO:0000003,GO:0000738,GO:0002119,GO:0002164,GO:0003674,GO:0003824,GO:0004518,GO:0004527,GO:0004532,GO:0004534,GO:0004540,GO:0005575,GO:0005622,GO:0005623,GO:0005634,GO:0005730,GO:0006139,GO:0006259,GO:0006281,GO:0006308,GO:0006310,GO:0006396,GO:0006401,GO:0006725,GO:0006807,GO:0006950,GO:0006974,GO:0007017,GO:0007275,GO:0007276,GO:0007283,GO:0007399,GO:0008150,GO:0008152,GO:0008409,GO:0009056,GO:…	K12619	cellular organisms; Eukaryota	nc
EUGGR000924t1	7739.JGI89216	SET and MYND domain containing 4	Q869Z0	Putative protein disulfide-isomerase DDB_G0275025 (EC 5.3.4.1)	XM_003878645.1	Leishmania mexicana MHOM/GT/2001/U1103 conserved hypothetical protein partial mRNA	GO:0003674,GO:0005488,GO:0005515,GO:0005575,GO:0005622,GO:0005623,GO:0005634,GO:0005737,GO:0008150,GO:0009892,GO:0010468,GO:0010605,GO:0010629,GO:0019222,GO:0019899,GO:0042826,GO:0043226,GO:0043227,GO:0043229,GO:0043231,GO:0044424,GO:0044464,GO:0048519,GO:0050789,GO:0060255,GO:0065007	K11426	cellular organisms; Eukaryota; Euglenozoa; Kinetoplastida	nc
EUGGR000925t1	10228.TriadP51643	GLI pathogenesis-related 2	P47032	Protein PRY1 (Pathogenesis-related protein 1)	LM528500.1	Strongyloides papillosus genome assembly S_papillosus_LIN, scaffold SPAL_contig0002828	GO:0000287,GO:0000324,GO:0005576,GO:0005615,GO:0005635,GO:0005783,GO:0015485,GO:0015918,GO:0032934		cellular organisms; Bacteria; Proteobacteria; delta/epsilon subdivisions; Deltaproteobacteria; Myxococcales; Sorangiineae; Sandaracinaceae; Sandaracinus; Sandaracinus amylolyticus	nc
EUGGR000926t1										nc
EUGGR000927t1	7739.JGI123593	ATPdependent RNA helicase	F4ILR7	DExH-box ATP-dependent RNA helicase DExH1 (EC 3.6.4.13)			GO:0000003,GO:0000900,GO:0003006,GO:0003674,GO:0003676,GO:0003724,GO:0003824,GO:0004004,GO:0004386,GO:0005488,GO:0006139,GO:0006152,GO:0006163,GO:0006195,GO:0006200,GO:0006417,GO:0006725,GO:0006753,GO:0006793,GO:0006796,GO:0006807,GO:0006996,GO:0007049,GO:0007126,GO:0007140,GO:0007275,GO:0007276,GO:0007281,GO:0007282,GO:0007283,GO:0007284,GO:0007292,GO:0008026,GO:0008150,GO:0008152,GO:0008186,GO:…	K20099	cellular organisms; Eukaryota; Viridiplantae; Streptophyta; Streptophytina; Embryophyta; Tracheophyta; Lycopodiopsida; Selaginellales; Selaginellaceae; Selaginella; Selaginella moellendorffii	nc
EUGGR000928t1	65071.PYU1_T006561	ATP-binding cassette, sub-family C (CFTR MRP), member	Q5F364	Multidrug resistance-associated protein 1 (ATP-binding cassette sub-family C member 1) (Leukotriene C(4) transporter) (LTC4 transporter)					cellular organisms; Eukaryota	nc
EUGGR000929t1	436017.A4RY96	Inherit from COG: phosphate abc transporter	P45192	Phosphate-binding protein PstS (PBP)					cellular organisms; Eukaryota	nc
EUGGR000930t1	5786.XP_003292639.1	translation INITIATION FACTOR	A3RCV9	Eukaryotic translation initiation factor NCBP (Novel cap-binding protein) (nCBP) (mRNA cap-binding protein)			GO:0003743,GO:0005829,GO:0006417		cellular organisms; Eukaryota	nc
EUGGR000931t1	5786.XP_003286881.1	Dicer-like endonuclease involved in cleaving double- stranded RNA in the RNA interference (RNAi) pathway. Produces 21 to 25 bp dsRNAs (siRNAs) which target the selective destruction of homologous RNAs leading to sequence-specific suppression of gene expression, called post-transcriptional gene silencing (PTGS). Part of a broad host defense response against viral infection and transposons	O95786	Probable ATP-dependent RNA helicase DDX58 (EC 3.6.4.13) (DEAD box protein 58) (RIG-I-like receptor 1) (RLR-1) (Retinoic acid-inducible gene 1 protein) (RIG-1) (Retinoic acid-inducible gene I protein) (RIG-I)	XM_020755692.1	PREDICTED: Orbicella faveolata probable ATP-dependent RNA helicase DDX58 (LOC110049824), mRNA	GO:0000003,GO:0002065,GO:0003006,GO:0003674,GO:0003724,GO:0003824,GO:0004386,GO:0005575,GO:0005622,GO:0005623,GO:0005634,GO:0006950,GO:0007275,GO:0008150,GO:0008152,GO:0009605,GO:0009888,GO:0009987,GO:0009991,GO:0010468,GO:0016462,GO:0016787,GO:0016817,GO:0016818,GO:0017111,GO:0019222,GO:0019954,GO:0022414,GO:0030154,GO:0030582,GO:0030587,GO:0030855,GO:0031149,GO:0031150,GO:0031154,GO:0031667,GO:…	K12646	cellular organisms; Eukaryota; Opisthokonta; Metazoa; Eumetazoa; Bilateria; Deuterostomia; Chordata; Craniata; Vertebrata; Gnathostomata; Teleostomi; Euteleostomi; Sarcopterygii; Dipnotetrapodomorpha; Tetrapoda; Amniota; Mammalia; Theria; Eutheria; Boreoeutheria; Euarchontoglires; Primates; Haplorrhini; Simiiformes; Catarrhini; Hominoidea; Hominidae; Homininae; Homo; Homo sapiens	nc
EUGGR000932t1	39946.BGIOSGA032330-PA	mitogen-activated protein kinase kinase kinase	Q9FZ36	Mitogen-activated protein kinase kinase kinase 2 (EC 2.7.11.25) (Arabidopsis NPK1-related protein kinase 2)	EF014104.1	Synthetic construct HA-tagged protein kinase domain of putative mitogen-activated protein kinase kinase kinase (AT1G54960) mRNA, complete cds	GO:0003674,GO:0003824,GO:0004672,GO:0004674,GO:0006464,GO:0006468,GO:0006793,GO:0006796,GO:0008150,GO:0008152,GO:0009987,GO:0016301,GO:0016310,GO:0016740,GO:0016772,GO:0016773,GO:0019538,GO:0036211,GO:0043170,GO:0043412,GO:0044237,GO:0044238,GO:0044260,GO:0044267,GO:0046777,GO:0071704		cellular organisms; Eukaryota	nc
EUGGR000933t1	88036.EFJ19054	WD repeat and HMG-box DNA binding protein 1	O13046	WD repeat and HMG-box DNA-binding protein 1 (Acidic nucleoplasmic DNA-binding protein 1) (And-1)	XM_003859143.1	Leishmania donovani uncharacterized protein (LDBPK_120065), partial mRNA	GO:0003677,GO:0005654,GO:0005737	K11274	cellular organisms; Eukaryota; Euglenozoa; Kinetoplastida; Bodonidae; Bodo; Bodo saltans	nc
EUGGR000934t1	44689.DDB0184193	WD repeat domain 59	Q54DS4	WD repeat-containing protein DDB_G0292056			GO:0000003,GO:0000322,GO:0000323,GO:0000324,GO:0000329,GO:0003006,GO:0003674,GO:0003824,GO:0004842,GO:0005488,GO:0005575,GO:0005622,GO:0005623,GO:0005737,GO:0005773,GO:0005774,GO:0006464,GO:0007049,GO:0008150,GO:0008152,GO:0008270,GO:0009405,GO:0009653,GO:0009987,GO:0016020,GO:0016567,GO:0016874,GO:0016879,GO:0016881,GO:0019538,GO:0019787,GO:0019953,GO:0022402,GO:0022413,GO:0022414,GO:0030154,GO:…		cellular organisms; Eukaryota; Stramenopiles; Oomycetes	nc
EUGGR000935t1									cellular organisms; Eukaryota	nc
EUGGR000936t1	10228.TriadP54670	Strawberry notch homolog	Q5F371	Protein strawberry notch homolog 1			GO:0003002,GO:0007275,GO:0007389,GO:0008150,GO:0009952,GO:0021999,GO:0032501,GO:0032502,GO:0044699,GO:0044707,GO:0060896,GO:0060897		cellular organisms; Eukaryota	nc
EUGGR000937t1	5762.XP_002674098.1	Receptor-type adenylate cyclase	Q99280	Receptor-type adenylate cyclase GRESAG 4.3 (EC 4.6.1.1) (ATP pyrophosphate-lyase) (Adenylyl cyclase)			GO:0000003,GO:0000288,GO:0000290,GO:0000956,GO:0005575,GO:0005623,GO:0005886,GO:0005975,GO:0005984,GO:0005991,GO:0005993,GO:0006139,GO:0006401,GO:0006402,GO:0006725,GO:0006807,GO:0007154,GO:0007165,GO:0007166,GO:0007186,GO:0008150,GO:0008152,GO:0009056,GO:0009057,GO:0009311,GO:0009313,GO:0009653,GO:0009847,GO:0009987,GO:0016020,GO:0016052,GO:0016070,GO:0016071,GO:0019439,GO:0019954,GO:0022603,GO:…	K01768	cellular organisms; Eukaryota; Euglenozoa; Kinetoplastida	nc
EUGGR000938t1	5661.XP_003860368.1	Nuclear chaperone required for maturation and nuclear export of pre-60S ribosome subunits (By similarity)	Q12019	Midasin (Dynein-related AAA-ATPase REA1) (MIDAS-containing protein) (Ribosome export/assembly protein 1)			GO:0005575,GO:0005622,GO:0005623,GO:0005634,GO:0043226,GO:0043227,GO:0043229,GO:0043231,GO:0044424,GO:0044464	K14572	cellular organisms; Eukaryota; Euglenozoa; Kinetoplastida	nc
EUGGR000939t1	54126.PPA17122	potassium voltage-gated channel, Shal-related subfamily, member	Q52PG9	Potassium voltage-gated channel subfamily D member 1 (Voltage-gated potassium channel subunit Kv4.1)	XM_013903712.1	Thecamonas trahens ATCC 50062 ion transporter partial mRNA	GO:0003674,GO:0005215,GO:0005216,GO:0005244,GO:0005249,GO:0005250,GO:0005261,GO:0005267,GO:0006810,GO:0006811,GO:0006812,GO:0006813,GO:0008150,GO:0008324,GO:0009987,GO:0015075,GO:0015077,GO:0015079,GO:0015267,GO:0015271,GO:0015672,GO:0022803,GO:0022832,GO:0022836,GO:0022838,GO:0022839,GO:0022843,GO:0022857,GO:0022890,GO:0022891,GO:0022892,GO:0030001,GO:0032879,GO:0034220,GO:0034762,GO:0034765,GO:…	K04892	cellular organisms; Eukaryota	nc
EUGGR000940t1					LC140884.1	Euglena gracilis egldpl gene for laminaridextrin phosphorylase-like protein, complete cds, strain: NIES-47			cellular organisms; Bacteria	nc
EUGGR000941t1			Q06852	Cell surface glycoprotein 1 (Outer layer protein B) (S-layer protein 1)					cellular organisms; Eukaryota; Glaucocystophyceae; Cyanophoraceae; Cyanophora; Cyanophora paradoxa	nc
EUGGR000942t1										nc
EUGGR000943t1			Q9Z1N7	AT-rich interactive domain-containing protein 3B (ARID domain-containing protein 3B) (Bright and dead ringer protein) (Bright-like protein)	XM_008192118.2	PREDICTED: Tribolium castaneum serine protease H6 (LOC656495), transcript variant X2, mRNA	GO:0000977,GO:0000978,GO:0000980,GO:0001228,GO:0005634,GO:0005654,GO:0007275,GO:0045944		cellular organisms; Eukaryota; Rhizaria; Cercozoa; Imbricatea; Plasmodiophorida; Plasmodiophoridae; Plasmodiophora; Plasmodiophora brassicae	nc
EUGGR000944t1			Q8IDX6	Reticulocyte-binding protein 2 homolog a						nc
EUGGR000945t1			P80197	Actin-fragmin kinase (AFK) (EC 2.7.11.1)			GO:0004674,GO:0005524,GO:0005737		cellular organisms; Eukaryota	nc
EUGGR000946t1	353152.XP_626418.1	K00850 6-phosphofructokinase 1 EC 2.7.1.11	P21343	Pyrophosphate--fructose 6-phosphate 1-phosphotransferase subunit beta (PFP) (EC 2.7.1.90) (6-phosphofructokinase, pyrophosphate dependent) (PPi-PFK) (Pyrophosphate-dependent 6-phosphofructose-1-kinase)			GO:0003872,GO:0005524,GO:0005737,GO:0006002,GO:0046872,GO:0047334	K00850	cellular organisms; Eukaryota; Alveolata; Dinophyceae; Suessiales; Symbiodiniaceae	nc
EUGGR000947t1	486041.XP_001877559.1	WD domain, G-beta repeat	Q8YRI1	Uncharacterized WD repeat-containing protein alr3466					cellular organisms; Bacteria; FCB group; Bacteroidetes/Chlorobi group; Bacteroidetes; Saprospiria; Saprospirales; Haliscomenobacteraceae; Haliscomenobacter; Haliscomenobacter hydrossis; Haliscomenobacter hydrossis DSM 1100	nc
EUGGR000948t1	35128.Thaps24358	NA	Q84MH1	RAP domain-containing protein, chloroplastic (Protein ALBINO LEAF 1)	XM_009040896.1	Aureococcus anophagefferens hypothetical protein partial mRNA			cellular organisms; Eukaryota; Rhizaria; Cercozoa; Imbricatea; Plasmodiophorida; Plasmodiophoridae; Plasmodiophora; Plasmodiophora brassicae	nc
EUGGR000949t1	5762.XP_002679753.1	Permease-like protein							cellular organisms; Eukaryota; Amoebozoa; Mycetozoa; Dictyostelids; Dictyosteliales; Dictyosteliaceae; Dictyostelium; Dictyostelium discoideum	nc
EUGGR000950t1	121225.PHUM238450-PA	prostaglandin G H synthase and cyclooxygenase	Q6TMK4	Peroxinectin A (EC 1.11.1.7)			GO:0004447,GO:0004601,GO:0005576,GO:0005783,GO:0006955,GO:0006979,GO:0020037,GO:0036393,GO:0042742,GO:0042744		cellular organisms	nc
EUGGR000951t1			Q54I71	Protein aardvark (Suppressor of amiB protein 16)					cellular organisms; Eukaryota; Rhodophyta; Florideophyceae; Rhodymeniophycidae; Gigartinales; Gigartinaceae; Chondrus; Chondrus crispus	nc
EUGGR000952t1	929439.XP_003877225.1	armadillo repeat containing 6	Q54I71	Protein aardvark (Suppressor of amiB protein 16)			GO:0000003,GO:0000902,GO:0000904,GO:0002064,GO:0003006,GO:0003382,GO:0005575,GO:0005622,GO:0005623,GO:0005737,GO:0005813,GO:0005815,GO:0005856,GO:0005911,GO:0005938,GO:0006810,GO:0006928,GO:0006950,GO:0007163,GO:0007275,GO:0008104,GO:0008150,GO:0009306,GO:0009605,GO:0009653,GO:0009888,GO:0009987,GO:0009991,GO:0010638,GO:0015031,GO:0015630,GO:0016043,GO:0019954,GO:0022414,GO:0030054,GO:0030154,GO:…		cellular organisms; Eukaryota	nc
EUGGR000953t1	5762.XP_002674730.1	piwi-like	A6N7Y9	Piwi-like protein 1 (EC 3.1.26.-)			GO:0000003,GO:0000018,GO:0000070,GO:0000278,GO:0000279,GO:0000280,GO:0000335,GO:0000337,GO:0000375,GO:0000377,GO:0000398,GO:0000578,GO:0000781,GO:0000785,GO:0000791,GO:0000792,GO:0000819,GO:0000966,GO:0001556,GO:0001709,GO:0002064,GO:0003002,GO:0003006,GO:0003674,GO:0003676,GO:0003723,GO:0003727,GO:0003729,GO:0005488,GO:0005515,GO:0005575,GO:0005622,GO:0005623,GO:0005634,GO:0005654,GO:0005681,GO:…	K02156	cellular organisms; Eukaryota; Opisthokonta; Metazoa; Eumetazoa	nc
EUGGR000954t1	7668.SPU_006000tr	Notch ligand involved in the mediation of Notch signaling (By similarity)					GO:0005575,GO:0016020	K16681		nc
EUGGR000955t1	45157.CMG050CT	alpha-galactosidase	Q9ALJ4	Alpha-galactosidase AgaA (EC 3.2.1.22)			GO:0000272,GO:0003674,GO:0003824,GO:0004553,GO:0004557,GO:0005575,GO:0005576,GO:0005975,GO:0005976,GO:0008150,GO:0008152,GO:0009056,GO:0009057,GO:0009987,GO:0010412,GO:0015925,GO:0016052,GO:0016787,GO:0016798,GO:0016998,GO:0043170,GO:0044036,GO:0044237,GO:0044238,GO:0044247,GO:0044248,GO:0044260,GO:0044262,GO:0044264,GO:0044275,GO:0044699,GO:0044723,GO:0044724,GO:0044763,GO:0046355,GO:0071554,GO:…	K07407	cellular organisms	nc
EUGGR000956t1	573729.XP_003658976.1	Bgal_small_N	Q7MG04	Beta-galactosidase (Beta-gal) (EC 3.2.1.23) (Lactase)			GO:0000287,GO:0004565,GO:0005975,GO:0009341,GO:0030246	K01190	cellular organisms; Eukaryota; Stramenopiles; Labyrinthulomycetes; Thraustochytriaceae; Schizochytrium; Schizochytrium aggregatum; Schizochytrium aggregatum ATCC 28209	nc
EUGGR000957t1	3055.EDP02449	hybrid-cluster protein	Q39RS2	Hydroxylamine reductase (EC 1.7.99.1) (Hybrid-cluster protein) (HCP) (Prismane protein)			GO:0005737,GO:0046872,GO:0050418,GO:0051539	K05601	cellular organisms; Eukaryota	nc
EUGGR000958t1	3218.PP1S72_282V6.1	Presequence protease	Q9LJL3	Presequence protease 1, chloroplastic/mitochondrial (AtPreP1) (PreP 1) (EC 3.4.24.-) (Zinc metalloprotease 1) (AtZnMP1)			GO:0003674,GO:0003824,GO:0004175,GO:0004222,GO:0005575,GO:0005576,GO:0005622,GO:0005623,GO:0005737,GO:0005739,GO:0005759,GO:0008150,GO:0008152,GO:0008233,GO:0008237,GO:0009507,GO:0009526,GO:0009532,GO:0009536,GO:0009570,GO:0009941,GO:0010035,GO:0010038,GO:0010467,GO:0016485,GO:0016787,GO:0019538,GO:0031967,GO:0031974,GO:0031975,GO:0042221,GO:0043170,GO:0043226,GO:0043227,GO:0043229,GO:0043231,GO:…	K06972	cellular organisms; Eukaryota; Viridiplantae	nc
EUGGR000959t1										nc
EUGGR000960t1										nc
EUGGR000961t1										nc
EUGGR000962t1										nc
EUGGR000963t1	5762.XP_002680440.1	trafficking protein particle complex	Q5ZI89	Trafficking protein particle complex subunit 11			GO:0001654,GO:0001889,GO:0003008,GO:0005575,GO:0005622,GO:0005623,GO:0005737,GO:0005783,GO:0005794,GO:0005801,GO:0006461,GO:0006810,GO:0006950,GO:0006974,GO:0006996,GO:0007010,GO:0007275,GO:0007423,GO:0007610,GO:0007611,GO:0007612,GO:0007613,GO:0007616,GO:0007635,GO:0008150,GO:0008306,GO:0008355,GO:0009653,GO:0009987,GO:0010927,GO:0016043,GO:0016528,GO:0016529,GO:0022607,GO:0030029,GO:0030036,GO:…	K15118	cellular organisms; Eukaryota; Cryptophyta; Cryptomonadales; Goniomonadaceae; Goniomonas; Goniomonas avonlea	nc
EUGGR000964t1	4558.Sb10g031260.1	lysine (K)-specific demethylase	Q336N8	Lysine-specific demethylase JMJ706 (EC 1.14.11.-) (Jumonji domain-containing protein 706) (Lysine-specific histone demethylase JMJ706) (Protein JUMONJI 706)			GO:0001071,GO:0003674,GO:0003700,GO:0006355,GO:0008150,GO:0009889,GO:0010468,GO:0010556,GO:0019219,GO:0019222,GO:0031323,GO:0031326,GO:0050789,GO:0050794,GO:0051171,GO:0051252,GO:0060255,GO:0065007,GO:0080090,GO:2000112,GO:2001141	K11446	cellular organisms; Eukaryota; Viridiplantae; Streptophyta; Streptophytina; Embryophyta; Tracheophyta; Lycopodiopsida; Selaginellales; Selaginellaceae; Selaginella; Selaginella moellendorffii	nc
EUGGR000965t1	5762.XP_002675561.1	Inherit from COG: phosphate abc transporter	Q98FL2	Phosphate-binding protein PstS (PBP)					cellular organisms; Eukaryota	nc
EUGGR000966t1	3218.PP1S218_88V6.1	Histidine kinase	Q9C5U0	Histidine kinase 4 (EC 2.7.13.3) (Arabidopsis histidine kinase 4) (AtHK4) (Cytokinin receptor CYTOKININ RESPONSE 1) (AtCRE1) (Cytokinin receptor CRE1) (Phosphoprotein phosphatase AHK4) (EC 3.1.3.16) (Protein AUTHENTIC HIS-KINASE 4) (Protein ROOT AS IN WOL 1) (Protein WOODEN LEG)	CP003630.1	Microcoleus sp. PCC 7113, complete genome	GO:0006928,GO:0006950,GO:0006970,GO:0006972,GO:0008150,GO:0009628,GO:0009987,GO:0033554,GO:0044699,GO:0044763,GO:0050896,GO:0051716,GO:0071214,GO:0071470,GO:0071474	K14509,K19691	cellular organisms; Bacteria	nc
EUGGR000967t1	5762.XP_002675561.1	Inherit from COG: phosphate abc transporter	Q9PBK3	Phosphate-binding protein PstS (PBP)	XM_005822081.1	Guillardia theta CCMP2712 hypothetical protein (GUITHDRAFT_80074) mRNA, complete cds	GO:0035435,GO:0042301,GO:0042597,GO:0043190	K02040	cellular organisms; Eukaryota; Stramenopiles; Labyrinthulomycetes; Thraustochytriaceae; Aplanochytrium; Aplanochytrium kerguelense	nc
EUGGR000968t1	353153.XP_813066.1	chromosome 20 open reading frame 26	Q8NHU2	Cilia- and flagella-associated protein 61	XM_009314911.1	Trypanosoma grayi hypothetical protein partial mRNA	GO:0003341,GO:0005930,GO:0031514,GO:0044782		cellular organisms; Eukaryota; Euglenozoa; Kinetoplastida; Bodonidae; Bodo; Bodo saltans	nc
EUGGR000969t1	7070.TC014491-PA	Insulin-like growth factor binding protein, acid labile subunit	Q1ZXD6	Probable serine/threonine-protein kinase roco5 (EC 2.7.11.1) (Ras of complex proteins and C-terminal of roc 5)			GO:0004674,GO:0005089,GO:0005524,GO:0005525,GO:0030587,GO:0035023		cellular organisms	nc
EUGGR000970t1	431895.XP_001744991.1	structural maintenance of chromosomes protein	Q54PK4	Structural maintenance of chromosomes protein 2			GO:0000003,GO:0000070,GO:0000217,GO:0000226,GO:0000228,GO:0000278,GO:0000280,GO:0000775,GO:0000776,GO:0000777,GO:0000779,GO:0000785,GO:0000793,GO:0000794,GO:0000796,GO:0000799,GO:0000819,GO:0000939,GO:0003674,GO:0003676,GO:0003677,GO:0003680,GO:0003690,GO:0003824,GO:0005488,GO:0005515,GO:0005575,GO:0005622,GO:0005623,GO:0005634,GO:0005694,GO:0005730,GO:0005737,GO:0005739,GO:0005856,GO:0005875,GO:…	K06674	cellular organisms; Eukaryota	nc
EUGGR000971t1										nc
EUGGR000972t1	31033.ENSTRUP00000012031	ubiquitin carboxyl-terminal hydrolase	Q9R085	Ubiquitin carboxyl-terminal hydrolase 15 (EC 3.4.19.12) (Deubiquitinating enzyme 15) (Ubiquitin carboxyl-terminal hydrolase of 109 kDa) (Ubiquitin thioesterase 15) (Ubiquitin-specific-processing protease 15)			GO:0004197,GO:0004843,GO:0005634,GO:0005737,GO:0005739,GO:0005829,GO:0006511,GO:0007179,GO:0016579,GO:0030509,GO:0035520,GO:0035616,GO:0036459,GO:0060389	K11835	cellular organisms; Eukaryota; Opisthokonta; Metazoa; Eumetazoa; Bilateria; Deuterostomia; Chordata; Craniata; Vertebrata; Gnathostomata; Teleostomi; Euteleostomi; Sarcopterygii; Dipnotetrapodomorpha; Tetrapoda; Amniota; Mammalia; Theria; Eutheria; Boreoeutheria; Euarchontoglires; Primates; Haplorrhini; Simiiformes; Catarrhini; Hominoidea; Hominidae; Homininae; Homo; Homo sapiens	nc
EUGGR000973t1			A5WUY6	O(6)-methylguanine-induced apoptosis 2 (MAPO2) (Sperm-tail PG-rich repeat-containing protein 1)			GO:0005634,GO:0005737,GO:0006915		cellular organisms; Eukaryota; Glaucocystophyceae; Cyanophoraceae; Cyanophora; Cyanophora paradoxa	nc
EUGGR000974t1	8364.ENSXETP00000025150	Protein phosphatase 1 regulatory subunit 8					GO:0000902,GO:0000904,GO:0003674,GO:0003676,GO:0003723,GO:0003729,GO:0003824,GO:0004518,GO:0004540,GO:0004857,GO:0004864,GO:0004865,GO:0005488,GO:0005515,GO:0005575,GO:0005622,GO:0005623,GO:0005634,GO:0005654,GO:0005737,GO:0006139,GO:0006401,GO:0006725,GO:0006807,GO:0006928,GO:0006935,GO:0007275,GO:0007399,GO:0007409,GO:0007411,GO:0008150,GO:0008152,GO:0008157,GO:0008283,GO:0008599,GO:0008995,GO:…	K13216		nc
EUGGR000975t1	5762.XP_002675561.1	Inherit from COG: phosphate abc transporter	Q7T6X2	Putative serine/threonine-protein kinase/receptor R826 (EC 2.7.11.1)					cellular organisms; Eukaryota	nc
EUGGR000976t1			P21249	Major antigen (Myosin-like antigen)					cellular organisms; Eukaryota	nc
EUGGR000977t1	6085.XP_002160396	NA							cellular organisms; Eukaryota; Glaucocystophyceae; Cyanophoraceae; Cyanophora; Cyanophora paradoxa	nc
EUGGR000978t1	353153.XP_804016.1	Dynein heavy chain, N-terminal region 1	Q39565	Dynein beta chain, flagellar outer arm			GO:0003777,GO:0005524,GO:0005737,GO:0005874,GO:0007018,GO:0030030,GO:0030286,GO:0031514	K10408	cellular organisms; Eukaryota	nc
EUGGR000979t1	7739.JGI87947	chromosome 20 open reading frame 194	Q5TEA3	Uncharacterized protein C20orf194	XM_019776128.1	PREDICTED: Branchiostoma belcheri uncharacterized protein C20orf194 homolog (LOC109475497), mRNA			cellular organisms; Eukaryota	nc
EUGGR000980t1	88036.EFJ16667	plastid-lipid-associated protein 4	Q9LU85	Probable plastid-lipid-associated protein 4, chloroplastic (Fibrillin-3a) (Plastoglobulin 25) (AtPGL25)			GO:0005575,GO:0005622,GO:0005623,GO:0005737,GO:0009507,GO:0009532,GO:0009534,GO:0009535,GO:0009536,GO:0009570,GO:0009579,GO:0010287,GO:0016020,GO:0031976,GO:0031984,GO:0034357,GO:0042651,GO:0043226,GO:0043227,GO:0043229,GO:0043231,GO:0044422,GO:0044424,GO:0044434,GO:0044435,GO:0044436,GO:0044444,GO:0044446,GO:0044464,GO:0055035		cellular organisms; Eukaryota	nc
EUGGR000981t1	135651.CBN24884	malate synthase	P08997	Malate synthase A (MSA) (EC 2.3.3.9)	AB067657.1	Euglena gracilis MS-ICL mRNA for malate synthase-isocitrate lyase, complete cds	GO:0003674,GO:0003824,GO:0004451,GO:0004474,GO:0005575,GO:0005622,GO:0005623,GO:0005737,GO:0005739,GO:0005975,GO:0006081,GO:0006082,GO:0006097,GO:0007275,GO:0007568,GO:0008150,GO:0008152,GO:0008340,GO:0009790,GO:0009987,GO:0010259,GO:0016740,GO:0016746,GO:0016829,GO:0016830,GO:0016833,GO:0019752,GO:0032501,GO:0032502,GO:0032787,GO:0043226,GO:0043227,GO:0043229,GO:0043231,GO:0043436,GO:0044237,GO:…		cellular organisms; Bacteria; Proteobacteria; Gammaproteobacteria; Vibrionales; Vibrionaceae; Vibrio	nc
EUGGR000982t1			A0A0C5URS1	PPi-type phosphoenolpyruvate carboxykinase (PPi-PEPCK) (PfPEPCK) (EC 4.1.1.38) (Diphosphate-dependent phosphoenolpyruvate carboxykinase) (PEP carboxyphosphotransferase)			GO:0030585	K20370	cellular organisms; Bacteria; Proteobacteria	nc
EUGGR000983t1			Q8C8R3	Ankyrin-2 (ANK-2) (Ankyrin-B) (Brain ankyrin)					cellular organisms	nc
EUGGR000984t1	39416.CAZ83788	translation INITIATION FACTOR	Q55FE0	Eukaryotic translation initiation factor 4E (eIF-4E) (eIF4E)					cellular organisms; Eukaryota	nc
EUGGR000985t1										nc
EUGGR000986t1										nc
EUGGR000987t1	10090.ENSMUSP00000033121	nodal modulator	Q6GQT9	Nodal modulator 1			GO:0005575,GO:0005622,GO:0005623,GO:0005737,GO:0005783,GO:0005789,GO:0012505,GO:0016020,GO:0031090,GO:0042175,GO:0043226,GO:0043227,GO:0043229,GO:0043231,GO:0044422,GO:0044424,GO:0044425,GO:0044432,GO:0044444,GO:0044446,GO:0044464		cellular organisms; Eukaryota	nc
EUGGR000988t1	35128.Thaps26726	isoleucyltRNA synthetase	B2IZP5	Isoleucine--tRNA ligase (EC 6.1.1.5) (Isoleucyl-tRNA synthetase) (IleRS)	FO818640.1	Arthrospira sp. str. PCC 8005 chromosome, complete genome	GO:0000003,GO:0003006,GO:0005575,GO:0005622,GO:0005623,GO:0005737,GO:0007275,GO:0008150,GO:0009507,GO:0009532,GO:0009536,GO:0009570,GO:0009791,GO:0009908,GO:0022414,GO:0032501,GO:0032502,GO:0035670,GO:0043226,GO:0043227,GO:0043229,GO:0043231,GO:0044422,GO:0044424,GO:0044434,GO:0044435,GO:0044444,GO:0044446,GO:0044464,GO:0044699,GO:0044707,GO:0044767,GO:0048367,GO:0048437,GO:0048438,GO:0048440,GO:…	K01870,K07297	cellular organisms; Bacteria; Terrabacteria group; Cyanobacteria/Melainabacteria group; Cyanobacteria	nc
EUGGR000989t1	8128.ENSONIP00000007739	vacuolar protein sorting 41 homolog (S. cerevisiae)	P49754	Vacuolar protein sorting-associated protein 41 homolog (S53)	XM_008387258.2	PREDICTED: Malus x domestica vacuolar protein sorting-associated protein 41 homolog (LOC103448026), transcript variant X1, mRNA	GO:0005765,GO:0005769,GO:0005770,GO:0005794,GO:0005798,GO:0005829,GO:0006886,GO:0006914,GO:0008017,GO:0008333,GO:0010008,GO:0015630,GO:0016020,GO:0030123,GO:0030136,GO:0030897,GO:0031902,GO:0034058,GO:0035542,GO:0042144,GO:0042802,GO:0043621,GO:0045055,GO:0046872,GO:0048193,GO:1902774	K20184	cellular organisms; Eukaryota; Cryptophyta; Cryptomonadales; Goniomonadaceae; Goniomonas; Goniomonas avonlea	nc
EUGGR000990t1	7668.SPU_002246tr	mitogen-activated protein kinase kinase kinase	P41892	Cell division control protein 7 (EC 2.7.11.1)	EF014103.1	Synthetic construct HA-tagged protein kinase domain of putative mitogen-activated protein kinase kinase kinase (AT1G09000) mRNA, complete cds		K17533	cellular organisms; Eukaryota; Euglenozoa; Kinetoplastida; Bodonidae; Bodo; Bodo saltans	nc
EUGGR000991t1	9615.ENSCAFP00000013802	Tetratricopeptide repeat, ankyrin repeat and coiled-coil containing	Q4UMH6	Putative ankyrin repeat protein RF_0381			GO:0000003,GO:0000768,GO:0003008,GO:0005575,GO:0005622,GO:0005623,GO:0005856,GO:0006949,GO:0007275,GO:0007517,GO:0007519,GO:0007520,GO:0007610,GO:0007611,GO:0007612,GO:0007632,GO:0008150,GO:0008306,GO:0008542,GO:0009314,GO:0009416,GO:0009628,GO:0009653,GO:0009888,GO:0009987,GO:0014069,GO:0014706,GO:0014902,GO:0016043,GO:0019098,GO:0022414,GO:0030154,GO:0030424,GO:0030425,GO:0032501,GO:0032502,GO:…		cellular organisms; Bacteria	nc
EUGGR000992t1	35128.Thaps40774	alanyl-tRNA synthetase	P36428	Alanine--tRNA ligase (EC 6.1.1.7) (Alanyl-tRNA synthetase) (AlaRS)	XM_002290276.1	Thalassiosira pseudonana CCMP1335 alanine-trna ligase (ALATS2), partial mRNA	GO:0000003,GO:0000049,GO:0000166,GO:0000959,GO:0001101,GO:0001882,GO:0001883,GO:0001942,GO:0002119,GO:0002161,GO:0002164,GO:0003006,GO:0003008,GO:0003674,GO:0003676,GO:0003723,GO:0003824,GO:0004812,GO:0004813,GO:0005488,GO:0005524,GO:0005575,GO:0005622,GO:0005623,GO:0005737,GO:0005739,GO:0005829,GO:0006082,GO:0006139,GO:0006396,GO:0006399,GO:0006400,GO:0006412,GO:0006417,GO:0006418,GO:0006419,GO:…	K01872	cellular organisms; Eukaryota; Stramenopiles	nc
EUGGR000993t1										nc
EUGGR000994t1	7955.ENSDARP00000025120	ATP GTP binding	Q4U2V3	Cytosolic carboxypeptidase 1 (EC 3.4.17.-) (ATP/GTP-binding protein 1)			GO:0001654,GO:0001754,GO:0003008,GO:0003674,GO:0003824,GO:0004180,GO:0004181,GO:0005488,GO:0005515,GO:0005575,GO:0005622,GO:0005623,GO:0005737,GO:0005739,GO:0005829,GO:0006464,GO:0006996,GO:0007005,GO:0007275,GO:0007399,GO:0007417,GO:0007420,GO:0007423,GO:0008092,GO:0008150,GO:0008152,GO:0008233,GO:0008235,GO:0008237,GO:0008238,GO:0009653,GO:0009887,GO:0009987,GO:0015631,GO:0016043,GO:0016787,GO:…		cellular organisms; Eukaryota	nc
EUGGR000995t1	7668.SPU_019278tr	solute carrier family 9, subfamily C (Na -transporting carboxylic acid decarboxylase), member 1	Q9LKW9	Sodium/hydrogen exchanger 7 (Na(+)/H(+) exchanger 7) (NHE-7) (Protein SALT OVERLY SENSITIVE 1)			GO:0005575,GO:0005622,GO:0005623,GO:0005929,GO:0006928,GO:0008150,GO:0009987,GO:0016020,GO:0030317,GO:0031514,GO:0040011,GO:0042995,GO:0043226,GO:0043227,GO:0043229,GO:0043231,GO:0044424,GO:0044464,GO:0044699,GO:0044763,GO:0048870,GO:0051179,GO:0051674	K14726	cellular organisms; Bacteria; FCB group; Bacteroidetes/Chlorobi group; Chlorobi; Chlorobia; Chlorobiales; Chlorobiaceae; Chloroherpeton; Chloroherpeton thalassium; Chloroherpeton thalassium ATCC 35110	nc
EUGGR000996t1	7668.SPU_021317tr	Kinesin family member	Q9GYZ0	Kinesin-like protein KIF15 (Kinesin-related protein KRP180)			GO:0000003,GO:0000278,GO:0000280,GO:0000910,GO:0000922,GO:0002376,GO:0002478,GO:0002495,GO:0002504,GO:0003674,GO:0003676,GO:0003677,GO:0003774,GO:0003824,GO:0005488,GO:0005575,GO:0005622,GO:0005623,GO:0005737,GO:0005813,GO:0005815,GO:0005819,GO:0005829,GO:0005856,GO:0005871,GO:0005873,GO:0005874,GO:0005875,GO:0005938,GO:0006928,GO:0006950,GO:0006996,GO:0007017,GO:0007018,GO:0007049,GO:0007059,GO:…	K10400	cellular organisms; Eukaryota	nc
EUGGR000997t1	5850.PKH_131265	cgmp-dependent protein kinase	P05987	cAMP-dependent protein kinase regulatory subunit (Protein kinase A, regulatory subunit) (Rapid development protein C)			GO:0003674,GO:0003824,GO:0004672,GO:0004674,GO:0004690,GO:0004692,GO:0006464,GO:0006468,GO:0006793,GO:0006796,GO:0008150,GO:0008152,GO:0009987,GO:0016301,GO:0016310,GO:0016740,GO:0016772,GO:0016773,GO:0019538,GO:0036211,GO:0043170,GO:0043412,GO:0044237,GO:0044238,GO:0044260,GO:0044267,GO:0071704	K07376	cellular organisms; Eukaryota	nc
EUGGR000998t1	4555.Si012164m	phospholipidtransporting ATPase	P98205	Phospholipid-transporting ATPase 2 (AtALA2) (EC 7.6.2.1) (Aminophospholipid ATPase 2) (Aminophospholipid flippase 2)			GO:0005575,GO:0005622,GO:0005623,GO:0005737,GO:0005768,GO:0005770,GO:0005783,GO:0005789,GO:0010008,GO:0012505,GO:0016020,GO:0031090,GO:0031902,GO:0042175,GO:0043226,GO:0043227,GO:0043229,GO:0043231,GO:0044422,GO:0044424,GO:0044425,GO:0044432,GO:0044440,GO:0044444,GO:0044446,GO:0044464	K01530	cellular organisms; Eukaryota	nc
EUGGR000999t1	7739.JGI183809	C-type lectin domain family 16, member A	Q2KHT3	Protein CLEC16A (C-type lectin domain family 16 member A)			GO:0005575,GO:0006810,GO:0007034,GO:0007041,GO:0008150,GO:0008333,GO:0009987,GO:0016020,GO:0016021,GO:0016197,GO:0016482,GO:0031224,GO:0044425,GO:0044699,GO:0044763,GO:0044765,GO:0046907,GO:0051179,GO:0051234,GO:0051641,GO:0051649	K19513	cellular organisms; Eukaryota	nc
EUGGR001000t1	31033.ENSTRUP00000030743	High density lipoprotein binding protein	Q9Z1A6	Vigilin (High density lipoprotein-binding protein) (HDL-binding protein)			GO:0003723,GO:0005634,GO:0005737,GO:0006869,GO:0008203,GO:0034364		cellular organisms; Eukaryota; Euglenozoa; Kinetoplastida; Bodonidae; Bodo; Bodo saltans	nc
EUGGR001001t1	5786.XP_003283427.1	Myosin VIIA	Q9LKB9	Myosin-6 (AtMYA2)			GO:0000166,GO:0000902,GO:0000904,GO:0001882,GO:0001883,GO:0001891,GO:0003674,GO:0003774,GO:0003779,GO:0003824,GO:0005488,GO:0005509,GO:0005515,GO:0005516,GO:0005524,GO:0005575,GO:0005622,GO:0005623,GO:0005737,GO:0005829,GO:0005856,GO:0005886,GO:0006139,GO:0006152,GO:0006163,GO:0006195,GO:0006200,GO:0006725,GO:0006753,GO:0006793,GO:0006796,GO:0006807,GO:0006810,GO:0006897,GO:0006909,GO:0006928,GO:…	K10359	cellular organisms; Eukaryota	nc
EUGGR001002t1	3218.PP1S59_148V6.1	One of the essential components for the initiation of protein synthesis. Protects formylmethionyl-tRNA from spontaneous hydrolysis and promotes its binding to the 30S ribosomal subunits. Also involved in the hydrolysis of GTP during the formation of the 70S ribosomal complex (By similarity)	Q9XEK9	Translation initiation factor IF-2, chloroplastic (Fragment)			GO:0003674,GO:0003676,GO:0003723,GO:0003743,GO:0005488,GO:0005575,GO:0005622,GO:0005623,GO:0005737,GO:0006412,GO:0006413,GO:0008135,GO:0008150,GO:0008152,GO:0009058,GO:0009059,GO:0009507,GO:0009526,GO:0009532,GO:0009536,GO:0009570,GO:0009941,GO:0009987,GO:0010467,GO:0019538,GO:0031967,GO:0031975,GO:0034645,GO:0043170,GO:0043226,GO:0043227,GO:0043229,GO:0043231,GO:0044237,GO:0044238,GO:0044249,GO:…	K02519	cellular organisms	nc
EUGGR001003t1	135651.CBN24884	malate synthase	P08997	Malate synthase A (MSA) (EC 2.3.3.9)			GO:0003674,GO:0003824,GO:0004451,GO:0004474,GO:0005575,GO:0005622,GO:0005623,GO:0005737,GO:0005739,GO:0005975,GO:0006081,GO:0006082,GO:0006097,GO:0007275,GO:0007568,GO:0008150,GO:0008152,GO:0008340,GO:0009790,GO:0009987,GO:0010259,GO:0016740,GO:0016746,GO:0016829,GO:0016830,GO:0016833,GO:0019752,GO:0032501,GO:0032502,GO:0032787,GO:0043226,GO:0043227,GO:0043229,GO:0043231,GO:0043436,GO:0044237,GO:…	K01638	cellular organisms; Bacteria; Proteobacteria	nc
EUGGR001004t1	29760.VIT_14s0060g01090.t01	Kelch domain containing	Q54C94	Ras guanine nucleotide exchange factor F (RasGEF domain-containing protein F)			GO:0005085,GO:0007264		cellular organisms; Eukaryota	nc
EUGGR001005t1	7668.SPU_008914tr	Ctr9, Paf1 RNA polymerase II complex component, homolog (S. cerevisiae)	Q4QR29	RNA polymerase-associated protein CTR9 homolog (SH2 domain-binding protein 1)			GO:0000003,GO:0000080,GO:0000114,GO:0000122,GO:0000278,GO:0000414,GO:0000416,GO:0000428,GO:0000785,GO:0000922,GO:0000988,GO:0000989,GO:0000993,GO:0001015,GO:0001076,GO:0001098,GO:0001099,GO:0001704,GO:0001706,GO:0001711,GO:0001756,GO:0001932,GO:0001934,GO:0002119,GO:0002164,GO:0002237,GO:0002682,GO:0003002,GO:0003674,GO:0003676,GO:0003677,GO:0005488,GO:0005515,GO:0005575,GO:0005622,GO:0005623,GO:…	K15176	cellular organisms; Eukaryota; Amoebozoa; Discosea; Longamoebia; Centramoebida; Acanthamoebidae; Acanthamoeba; Acanthamoeba castellanii	nc
EUGGR001006t1	3218.PP1S7_96V6.1	ribosomal RNA processing 12 homolog (S. cerevisiae)	Q12754	Ribosomal RNA-processing protein 12			GO:0000462,GO:0003729,GO:0005634,GO:0005730,GO:0005737,GO:0005840,GO:0030686,GO:0030688,GO:0042254	K14794	cellular organisms; Eukaryota; Euglenozoa; Kinetoplastida; Bodonidae; Bodo; Bodo saltans	nc
EUGGR001007t1	5762.XP_002678544.1	kiaa1033	Q2M389	WASH complex subunit 4 (Strumpellin and WASH-interacting protein) (SWIP) (WASH complex subunit SWIP)			GO:0005575,GO:0005622,GO:0005623,GO:0005737,GO:0005768,GO:0006810,GO:0008150,GO:0009987,GO:0016197,GO:0032991,GO:0043226,GO:0043227,GO:0043229,GO:0043231,GO:0043234,GO:0044424,GO:0044444,GO:0044464,GO:0044699,GO:0044763,GO:0044765,GO:0046907,GO:0051179,GO:0051234,GO:0051641,GO:0051649,GO:0071203	K18465	cellular organisms; Eukaryota	nc
EUGGR001008t1			Q6IQE1	Phosphatidylinositol 5-phosphate 4-kinase type-2 gamma (EC 2.7.1.149) (Phosphatidylinositol 5-phosphate 4-kinase type II gamma) (PI(5)P 4-kinase type II gamma) (PIP4KII-gamma)			GO:0005524,GO:0005737,GO:0016020,GO:0016309	K00920	cellular organisms; Eukaryota	nc
EUGGR001009t1	45157.CMO270CT	DNA polymerase	F4I6M1	DNA polymerase I A, chloroplastic/mitochondrial (EC 2.7.7.7) (DNA polymerase PolI-like B) (AtPolI-like A) (Polymerase gamma 2) (POLGAMMA2)			GO:0000002,GO:0003674,GO:0003824,GO:0003887,GO:0005575,GO:0005622,GO:0005623,GO:0005737,GO:0005739,GO:0006139,GO:0006259,GO:0006260,GO:0006261,GO:0006264,GO:0006725,GO:0006807,GO:0006996,GO:0007005,GO:0008150,GO:0008152,GO:0009058,GO:0009059,GO:0009507,GO:0009536,GO:0009657,GO:0009987,GO:0016043,GO:0016740,GO:0016772,GO:0016779,GO:0032042,GO:0033258,GO:0033259,GO:0034061,GO:0034641,GO:0034645,GO:…	K02335	cellular organisms; Eukaryota; Stramenopiles; PX clade; Phaeophyceae; Ectocarpales; Ectocarpaceae; Ectocarpus; Ectocarpus siliculosus	nc
EUGGR001010t1	4081.Solyc11g008850.1.1	HtrA serine peptidase	Q9FIV6	Protease Do-like 10, mitochondrial (EC 3.4.21.-)	XM_019338395.1	PREDICTED: Ipomoea nil protease Do-like 10, mitochondrial (LOC109187955), mRNA	GO:0005575,GO:0005622,GO:0005623,GO:0005737,GO:0005739,GO:0005759,GO:0031974,GO:0043226,GO:0043227,GO:0043229,GO:0043231,GO:0043233,GO:0044422,GO:0044424,GO:0044429,GO:0044444,GO:0044446,GO:0044464,GO:0070013		cellular organisms; Eukaryota	nc
EUGGR001011t1	5911.EAR95086	whole genome shotgun sequence	Q8VIG3	Radial spoke head 1 homolog (Male meiotic metaphase chromosome-associated acidic protein) (Meichroacidin) (Testis-specific gene A2 protein)			GO:0000226,GO:0003674,GO:0003824,GO:0004672,GO:0004674,GO:0005575,GO:0005622,GO:0005623,GO:0005737,GO:0005813,GO:0005815,GO:0005856,GO:0006464,GO:0006468,GO:0006629,GO:0006644,GO:0006650,GO:0006793,GO:0006796,GO:0006996,GO:0007010,GO:0007017,GO:0007049,GO:0007098,GO:0008150,GO:0008152,GO:0009987,GO:0015630,GO:0016020,GO:0016023,GO:0016043,GO:0016301,GO:0016307,GO:0016308,GO:0016310,GO:0016740,GO:…	K00889,K08286,K08857,K13712	cellular organisms; Eukaryota; Euglenozoa; Kinetoplastida; Bodonidae; Bodo; Bodo saltans	nc
EUGGR001012t1	67593.Physo131872	Guanylate cyclase	Q19768	Receptor-type guanylate cyclase gcy-13 (EC 4.6.1.2)			GO:0001653,GO:0003008,GO:0003013,GO:0003674,GO:0003824,GO:0004383,GO:0004871,GO:0004872,GO:0004888,GO:0005488,GO:0005515,GO:0005575,GO:0005623,GO:0005886,GO:0006139,GO:0006163,GO:0006164,GO:0006182,GO:0006725,GO:0006753,GO:0006793,GO:0006796,GO:0006807,GO:0007154,GO:0007165,GO:0007166,GO:0007167,GO:0007168,GO:0008015,GO:0008150,GO:0008152,GO:0008217,GO:0009058,GO:0009117,GO:0009150,GO:0009152,GO:…	K01769,K11858,K12324,K14802	cellular organisms	nc
EUGGR001013t1										nc
EUGGR001014t1	436017.A4RY96	Inherit from COG: phosphate abc transporter	P0AG83	Phosphate-binding protein PstS (PBP)					cellular organisms; Eukaryota; Stramenopiles; Labyrinthulomycetes; Thraustochytriaceae; Aplanochytrium; Aplanochytrium kerguelense	nc
EUGGR001015t1	43151.ADAR000768-PA	ATPdependent RNA helicase	F4ILR7	DExH-box ATP-dependent RNA helicase DExH1 (EC 3.6.4.13)			GO:0002151,GO:0003674,GO:0003676,GO:0003723,GO:0003724,GO:0003725,GO:0003824,GO:0004004,GO:0004386,GO:0005488,GO:0005575,GO:0005622,GO:0005623,GO:0005634,GO:0005737,GO:0006139,GO:0006152,GO:0006163,GO:0006195,GO:0006200,GO:0006725,GO:0006753,GO:0006793,GO:0006796,GO:0006807,GO:0008026,GO:0008150,GO:0008152,GO:0008186,GO:0009056,GO:0009116,GO:0009117,GO:0009119,GO:0009123,GO:0009125,GO:0009126,GO:…	K14442	cellular organisms; Eukaryota; Euglenozoa; Kinetoplastida; Trypanosomatidae; Trypanosoma; Trypanozoon; Trypanosoma brucei; Trypanosoma brucei gambiense; Trypanosoma brucei gambiense DAL972	nc
EUGGR001016t1									cellular organisms; Bacteria; Terrabacteria group; Firmicutes; Erysipelotrichia; Erysipelotrichales; Erysipelotrichaceae; Catenibacterium; Catenibacterium mitsuokai; Catenibacterium mitsuokai DSM 15897	nc
[truncated: 48,906 more rows]

## Sheet: S3. Carbohydrate
ID	eggnog_id	eggnog_gene	uniprot_id	uniprot_gene	genebank_id	genebank_gene	GO	KO	LCA
[truncated: 392 more rows]

## Sheet: S4. Photoresponse
ID	eggnog_id	eggnog_gene	uniprot_id	uniprot_gene	genebank_id	genebank_gene	GO	KO	LCA
[truncated: 380 more rows]

## Sheet: S5. GO slim terms
GO	name	namespace	description
GO:0016887	ATPase activity	molecular_function	Catalysis of the reaction: ATP + H2O = ADP + phosphate + 2 H+. May or may not be coupled to another reaction.
[truncated: 163 more rows]

## Sheet: S6. Contaminants
ID	tracking_code	genebank_id	genebank_gene	organism
[truncated: 64 more rows]

## Sheet: S7. Expression
ID	A.1.1	A.1.2	A.1.3	A.2.1	A.2.2	A.2.3	B.1	B.2	C.0	D.0	D.1.1	D.1.2	D.1.3	D.2.1	D.2.2	D.2.3	D.3.1	D.3.2	D.3.3	E.1	E.2	E.3	E.4
[truncated: 49,922 more rows]

[truncated: 4 more sheets: S8. Hubs, S9. Hub LCAs, S10. Clusters, S11. ETC]
